# Supplementary material for: Regional brain iron and gene expression provide insights into neurodegeneration in Parkinson’s disease
Source: Brain. 2021 Mar 11;144(6):1787–98. doi: 10.1093/brain/awab084 (PMC8320305; doi:10.1093/brain/awab084)
Supplement: awab084_Supplementary_Data [file awab084_supplementary_data.zip › awab084-suppl_data/brain-2020-01802-File010.xlsx]

## Sheet: Supplementary_table_1_R1
	geneIDs	geneIDX	zscores	pvals	adj.pvals	significant
1	DDAH1	11393	7.40977	1.26519e-13	1.99204e-09	TRUE
2	ANKRD6	3509	7.22327	5.07514e-13	3.9954e-09	TRUE
3	PCSK5	4937	6.75865	1.39286e-11	4.45757e-08	TRUE
4	LINC01140	3040	6.73779	1.60813e-11	4.45757e-08	TRUE
5	LINC01197	4258	6.5298	6.58598e-11	1.15218e-07	TRUE
6	OSR1	3498	6.41526	1.40579e-10	2.21342e-07	TRUE
7	CACNG3	3973	6.17891	6.45457e-10	7.25908e-07	TRUE
8	CNR1	3630	6.11915	9.40735e-10	8.95107e-07	TRUE
9	ABLIM3	11996	6.09177	1.11672e-09	9.25407e-07	TRUE
10	COL21A1	278	6.06623	1.30948e-09	1.03089e-06	TRUE
11	FARP1	6423	6.05019	1.44677e-09	1.08473e-06	TRUE
12	SLN	11989	6.02604	1.6802e-09	1.15021e-06	TRUE
13	PKIA	1252	5.93899	2.86787e-09	1.79654e-06	TRUE
14	RTP1	5247	5.87064	4.34116e-09	2.44113e-06	TRUE
15	FSTL5	187	5.79394	6.8752e-09	3.2803e-06	TRUE
16	C2CD4C	12252	5.7824	7.36419e-09	3.35745e-06	TRUE
17	MAOB	5462	5.76502	8.16501e-09	3.54484e-06	TRUE
18	BAIAP3	2899	5.7591	8.45661e-09	3.54484e-06	TRUE
19	PCDH20	9156	5.74583	9.14712e-09	3.69286e-06	TRUE
20	KCNA3	3155	5.72508	1.03383e-08	4.06942e-06	TRUE
21	RRAS2	3884	5.68796	1.28568e-08	4.80365e-06	TRUE
22	NUDT14	13690	5.62919	1.81055e-08	6.3349e-06	TRUE
23	NAV3	8865	5.61038	2.01878e-08	6.85818e-06	TRUE
24	ANO3	10781	5.60796	2.04722e-08	6.85818e-06	TRUE
25	MKL2	4511	5.58741	2.30477e-08	7.56013e-06	TRUE
26	ATP2B4	13509	5.55187	2.82633e-08	8.90011e-06	TRUE
27	PCBD1	13640	5.51228	3.54207e-08	1.04619e-05	TRUE
28	GLP2R	7234	5.51001	3.58807e-08	1.04619e-05	TRUE
29	BSPRY	8870	5.49122	3.99167e-08	1.10261e-05	TRUE
30	DPYSL3	8796	5.47246	4.43821e-08	1.20482e-05	TRUE
31	RIPOR2	1190	5.45612	4.86654e-08	1.29871e-05	TRUE
32	GJA1	548	5.38076	7.41708e-08	1.82472e-05	TRUE
33	ARHGEF28	3095	5.37198	7.78772e-08	1.88642e-05	TRUE
34	EFCAB1	5139	5.35438	8.58517e-08	1.98785e-05	TRUE
35	CHMP1A	3737	5.34781	8.90244e-08	2.03143e-05	TRUE
36	PLCH1	6080	5.29424	1.19514e-07	2.58872e-05	TRUE
37	ADAMTS3	10461	5.29097	1.21667e-07	2.58872e-05	TRUE
38	HMGCR	1330	5.24659	1.54938e-07	3.12757e-05	TRUE
39	PRKCD	1768	5.24178	1.59036e-07	3.13002e-05	TRUE
40	NR4A3	14367	5.23625	1.63874e-07	3.18542e-05	TRUE
41	PHLPP2	4717	5.20339	1.95685e-07	3.71211e-05	TRUE
42	SLIT1	8826	5.1943	2.05492e-07	3.85174e-05	TRUE
43	GDF10	4737	5.18828	2.12249e-07	3.88588e-05	TRUE
44	MGAT4C	3809	5.18213	2.19367e-07	3.97005e-05	TRUE
45	SLC16A2	10537	5.15013	2.60309e-07	4.45496e-05	TRUE
46	MT1F	13806	5.14232	2.71362e-07	4.59419e-05	TRUE
47	SLC39A12	10666	5.13088	2.88388e-07	4.83049e-05	TRUE
48	NANOS1	1033	5.09893	3.41577e-07	5.60222e-05	TRUE
49	FREM3	13065	5.07215	3.93342e-07	6.25573e-05	TRUE
50	UNC5B-AS1	9877	5.06444	4.09609e-07	6.44929e-05	TRUE
51	GNB4	4557	5.03777	4.70982e-07	7.19962e-05	TRUE
52	EDNRB	14422	5.02935	4.92156e-07	7.45095e-05	TRUE
53	VIT	7534	5.01154	5.39962e-07	7.87194e-05	TRUE
54	SLC26A11	14687	4.99661	5.83475e-07	8.32671e-05	TRUE
55	EFHC2	5899	4.99525	5.87587e-07	8.32671e-05	TRUE
56	CDKN2D	1428	4.99371	5.92309e-07	8.32671e-05	TRUE
57	SYT17	9494	4.9896	6.05038e-07	8.43038e-05	TRUE
58	NOV	8829	4.96338	6.92769e-07	9.24376e-05	TRUE
59	CDH11	3825	4.95761	7.13642e-07	9.44226e-05	TRUE
60	SLC35F2	10801	4.95095	7.38513e-07	9.61996e-05	TRUE
61	WFDC1	574	4.95075	7.39292e-07	9.61996e-05	TRUE
62	TUNAR	660	4.91741	8.7695e-07	0.000110739	TRUE
63	ARHGAP28	698	4.88572	1.03049e-06	0.000125231	TRUE
64	TSPAN33	2596	4.88506	1.03398e-06	0.000125231	TRUE
65	TAB2	14398	4.88348	1.0423e-06	0.000125275	TRUE
66	RBP4	11756	4.87453	1.09069e-06	0.000129658	TRUE
67	CPNE5	14166	4.87208	1.10427e-06	0.000129658	TRUE
68	GPR68	5358	4.86853	1.1243e-06	0.000130163	TRUE
69	RILPL2	14277	4.85976	1.17531e-06	0.000132012	TRUE
70	NSG2	2270	4.85909	1.17927e-06	0.000132012	TRUE
71	NECAB2	1588	4.85792	1.18624e-06	0.000132012	TRUE
72	HSPB3	14320	4.8572	1.19059e-06	0.000132012	TRUE
73	DNAH2	10249	4.84857	1.24357e-06	0.000135972	TRUE
74	AEBP1	7844	4.84709	1.25286e-06	0.000136043	TRUE
75	GSG1	7454	4.82388	1.4079e-06	0.000146424	TRUE
76	TSEN34	977	4.81175	1.49613e-06	0.000152965	TRUE
77	GATB	5441	4.79793	1.60315e-06	0.000160871	TRUE
78	GRIK2	8670	4.79781	1.60411e-06	0.000160871	TRUE
79	CPE	3487	4.78113	1.74315e-06	0.000169847	TRUE
80	KRT31	5135	4.78062	1.74755e-06	0.000169847	TRUE
81	ZSCAN18	6151	4.76456	1.89264e-06	0.000181705	TRUE
82	DZIP3	13681	4.76313	1.90617e-06	0.000181895	TRUE
83	GNPTAB	11934	4.75168	2.0173e-06	0.000188822	TRUE
84	CNN3	14923	4.75122	2.02198e-06	0.000188822	TRUE
85	PCDH8	11015	4.75074	2.02674e-06	0.000188822	TRUE
86	BIRC3	2128	4.74802	2.05418e-06	0.000190253	TRUE
87	EFEMP1	11291	4.7436	2.09949e-06	0.000193131	TRUE
88	PLPP3	4755	4.73232	2.2197e-06	0.000202019	TRUE
89	WLS	6471	4.72651	2.28412e-06	0.000206686	TRUE
90	MAPK1IP1L	5865	4.72333	2.32008e-06	0.000208741	TRUE
91	LMO3	8303	4.71722	2.39089e-06	0.00021389	TRUE
92	CRLF1	14745	4.71297	2.44135e-06	0.000217169	TRUE
93	CASK	12930	4.7085	2.49548e-06	0.000219498	TRUE
94	TUBB	13434	4.70535	2.53427e-06	0.000219571	TRUE
95	EIF4EBP1	8229	4.70102	2.58861e-06	0.00022272	TRUE
96	AHRR	5554	4.6989	2.61564e-06	0.000223822	TRUE
97	SYT10	13929	4.69584	2.65511e-06	0.000225971	TRUE
98	C1QL3	15264	4.69096	2.71931e-06	0.000227545	TRUE
99	NTSR1	13558	4.69094	2.71958e-06	0.000227545	TRUE
100	NETO2	84	4.67172	2.98686e-06	0.000243613	TRUE
101	CYP51A1	14748	4.67082	3.00004e-06	0.000243613	TRUE
102	GGTA1P	5953	4.67016	3.00958e-06	0.000243613	TRUE
103	ARMCX2	2910	4.66929	3.02244e-06	0.000243613	TRUE
104	RS1	12678	4.6686	3.03259e-06	0.000243613	TRUE
105	MGST1	7948	4.65454	3.24711e-06	0.000256913	TRUE
106	LOC100507516	5755	4.65128	3.29881e-06	0.000259699	TRUE
107	ACKR3	591	4.63849	3.50969e-06	0.000273565	TRUE
108	PTPRF	11677	4.63521	3.56579e-06	0.000275212	TRUE
109	UHMK1	3511	4.62599	3.72804e-06	0.000283565	TRUE
110	MMD	2276	4.61826	3.86966e-06	0.000292922	TRUE
111	CADM1	6901	4.61446	3.94122e-06	0.000296912	TRUE
112	CDH10	4346	4.60958	4.03489e-06	0.000301087	TRUE
113	MT1B	6253	4.60392	4.14606e-06	0.000307798	TRUE
114	MT1X	3426	4.59533	4.32069e-06	0.000316415	TRUE
115	SOX9-AS1	1258	4.59421	4.34398e-06	0.000316648	TRUE
116	FOLR1	6170	4.59293	4.37068e-06	0.000317126	TRUE
117	TOM1L1	8703	4.58748	4.48633e-06	0.000321314	TRUE
118	TSPAN18	2274	4.58483	4.54352e-06	0.0003237	TRUE
119	CDYL2	4586	4.58017	4.64591e-06	0.000329112	TRUE
120	SPIN1	7512	4.57925	4.66655e-06	0.000329112	TRUE
121	MCUB	7617	4.57757	4.70404e-06	0.000329178	TRUE
122	NUDT10	13397	4.57659	4.72614e-06	0.000329262	TRUE
123	ZNF831	9570	4.56297	5.04357e-06	0.000348294	TRUE
124	CRYM	3018	4.5566	5.19883e-06	0.000352582	TRUE
125	CPNE6	5221	4.55549	5.22631e-06	0.000352582	TRUE
126	SYNPR	12228	4.55494	5.24003e-06	0.000352582	TRUE
127	BAIAP2	6589	4.54635	5.45848e-06	0.000362625	TRUE
128	MT1M	5176	4.54008	5.62329e-06	0.000368911	TRUE
129	ISOC1	9215	4.53373	5.795e-06	0.000375993	TRUE
130	STX17-AS1	2475	4.53369	5.79624e-06	0.000375993	TRUE
131	NCAN	10622	4.53265	5.82494e-06	0.000375993	TRUE
132	ARHGAP12	1533	4.52658	5.99459e-06	0.000382125	TRUE
133	ECHDC3	5699	4.52561	6.02207e-06	0.000382329	TRUE
134	FABP7	7425	4.52389	6.07144e-06	0.000383455	TRUE
135	SEC24D	2434	4.52049	6.16964e-06	0.000385475	TRUE
136	SSTR2	748	4.51997	6.18484e-06	0.000385475	TRUE
137	ZC3HAV1	9879	4.5171	6.26917e-06	0.000385475	TRUE
138	PTCHD1	4856	4.51633	6.29197e-06	0.000385475	TRUE
139	PNPLA3	9638	4.50939	6.50152e-06	0.000393612	TRUE
140	TNNT1	11777	4.50863	6.52479e-06	0.000393612	TRUE
141	VEZT	15198	4.5028	6.7064e-06	0.000399971	TRUE
142	CRMP1	10263	4.4924	7.04253e-06	0.000418433	TRUE
143	AMIGO2	14463	4.48304	7.35854e-06	0.000433347	TRUE
144	TM2D3	1556	4.48263	7.3728e-06	0.000433347	TRUE
145	LARGE1	8067	4.4789	7.50276e-06	0.000437522	TRUE
146	MBOAT7	6368	4.47199	7.74947e-06	0.000446342	TRUE
147	ACSL4	2791	4.4715	7.76739e-06	0.000446342	TRUE
148	PSD3	3225	4.46985	7.82759e-06	0.000448165	TRUE
149	FAM120AOS	8348	4.46792	7.89842e-06	0.000450582	TRUE
150	PPP4R4	11843	4.46561	7.98428e-06	0.000453836	TRUE
151	LOC93622	14919	4.46323	8.07326e-06	0.000457242	TRUE
152	CRYZ	12249	4.44982	8.59423e-06	0.000483272	TRUE
153	SEMA4F	11142	4.44293	8.87437e-06	0.000497249	TRUE
154	PSIP1	7538	4.43698	9.12281e-06	0.000509357	TRUE
155	NOL4	12509	4.43476	9.21736e-06	0.000512431	TRUE
156	NUPR1	9589	4.43341	9.27551e-06	0.000512431	TRUE
157	RHBDD2	5986	4.43195	9.33829e-06	0.000514096	TRUE
158	GLI1	861	4.42897	9.46855e-06	0.000519451	TRUE
159	COG5	12359	4.4242	9.67981e-06	0.000529196	TRUE
160	BRMS1L	15665	4.41364	1.01649e-05	0.000547837	TRUE
161	MYH7	10818	4.41271	1.02085e-05	0.000547837	TRUE
162	PPP2R5A	6765	4.41144	1.02685e-05	0.000547837	TRUE
163	MGEA5	2835	4.41024	1.03258e-05	0.000547837	TRUE
164	PTER	573	4.40938	1.03665e-05	0.000547837	TRUE
165	RTL8A	4722	4.40934	1.03687e-05	0.000547837	TRUE
166	CDH13	10870	4.40527	1.05654e-05	0.000554506	TRUE
167	B9D1	610	4.3963	1.10114e-05	0.000572192	TRUE
168	SPON2	3863	4.39552	1.10506e-05	0.000572343	TRUE
169	SIRPA	12607	4.39451	1.11024e-05	0.000573138	TRUE
170	SLIT3	2307	4.39053	1.13074e-05	0.000579208	TRUE
171	CDC42EP4	14545	4.38727	1.14784e-05	0.000583093	TRUE
172	DYDC2	785	4.38723	1.14804e-05	0.000583093	TRUE
173	SCN3B	1933	4.38536	1.15793e-05	0.000585363	TRUE
174	PEA15	5617	4.38495	1.16011e-05	0.000585363	TRUE
175	FXYD6	10036	4.38429	1.16366e-05	0.000585363	TRUE
176	PNMA8A	12025	4.38082	1.18234e-05	0.000592865	TRUE
177	SLC26A4-AS1	8243	4.37321	1.22431e-05	0.000610025	TRUE
178	SESN3	7673	4.37015	1.2416e-05	0.000616685	TRUE
179	SLC26A4	13211	4.3691	1.24762e-05	0.000617728	TRUE
180	LRRC3B	1446	4.36012	1.29994e-05	0.000641617	TRUE
181	SMIM10L2A	1210	4.35375	1.33826e-05	0.000658468	TRUE
182	EMID1	4069	4.35304	1.34262e-05	0.000658553	TRUE
183	ABCB6	1558	4.35235	1.34687e-05	0.000658584	TRUE
184	RASGEF1C	13844	4.34172	1.41374e-05	0.000687014	TRUE
185	GLRA3	2473	4.33891	1.43194e-05	0.000693719	TRUE
186	TMEM196	7396	4.33672	1.44623e-05	0.00069562	TRUE
187	KCTD15	10295	4.33121	1.48289e-05	0.000709671	TRUE
188	XYLT1	8928	4.32746	1.50839e-05	0.000717513	TRUE
189	RSPH9	5125	4.32523	1.52372e-05	0.000722466	TRUE
190	C1S	7296	4.32461	1.52798e-05	0.000722466	TRUE
191	GAL	11121	4.31557	1.59189e-05	0.000743935	TRUE
192	HBZ	6055	4.30715	1.65371e-05	0.000764578	TRUE
193	RAVER2	15140	4.30686	1.6559e-05	0.000764578	TRUE
194	CLU	9765	4.30192	1.69325e-05	0.00077954	TRUE
195	SLA	15234	4.29809	1.72279e-05	0.000790824	TRUE
196	BCKDK	3817	4.29143	1.77526e-05	0.000807847	TRUE
197	SCAPER	4824	4.28848	1.79898e-05	0.000816279	TRUE
198	KCNMB4	12849	4.28618	1.81773e-05	0.000820876	TRUE
199	PNCK	2413	4.28596	1.81953e-05	0.000820876	TRUE
200	S100A6	6785	4.28484	1.82868e-05	0.000822646	TRUE
201	KLK10	1916	4.28417	1.83423e-05	0.000822793	TRUE
202	NGB	13383	4.27329	1.92608e-05	0.000854257	TRUE
203	TUBB8P12	3145	4.26698	1.98133e-05	0.000876295	TRUE
204	GABRB1	2908	4.26623	1.98803e-05	0.000876793	TRUE
205	CXorf57	8717	4.2626	2.02062e-05	0.00088586	TRUE
206	MT1A	2980	4.25345	2.10503e-05	0.000913049	TRUE
207	KLHDC8B	11316	4.25082	2.1299e-05	0.0009213	TRUE
208	SRI	3685	4.2485	2.1521e-05	0.000925813	TRUE
209	AP3S1	14750	4.24709	2.16563e-05	0.000929097	TRUE
210	WDR86	15079	4.23254	2.31063e-05	0.000983265	TRUE
211	STX1A	13015	4.22919	2.3453e-05	0.000994032	TRUE
212	IL33	3933	4.22828	2.35487e-05	0.000994032	TRUE
213	PAK3	9610	4.22571	2.38192e-05	0.00100009	TRUE
214	GABRA5	10266	4.22317	2.40888e-05	0.00100872	TRUE
215	DDAH2	6877	4.22126	2.42942e-05	0.00101462	TRUE
216	TCEA3	4416	4.21994	2.44371e-05	0.00101789	TRUE
217	PLSCR4	1419	4.21929	2.45078e-05	0.00101814	TRUE
218	ZNF350	8949	4.21733	2.47214e-05	0.00102431	TRUE
219	RAB34	7141	4.2118	2.53349e-05	0.00104698	TRUE
220	C1R	12631	4.21009	2.55273e-05	0.00105217	TRUE
221	ERLIN1	7345	4.20908	2.56408e-05	0.00105274	TRUE
222	OPRK1	10796	4.20878	2.5675e-05	0.00105274	TRUE
223	SLC25A22	10858	4.20168	2.64945e-05	0.00107881	TRUE
224	KCTD12	12769	4.19807	2.69196e-05	0.00108959	TRUE
225	PTGER3	4885	4.1965	2.71075e-05	0.00109158	TRUE
226	HTR7	14068	4.18891	2.80299e-05	0.00112298	TRUE
227	SGSH	12672	4.18771	2.8178e-05	0.00112594	TRUE
228	FAM110C	4051	4.18716	2.82469e-05	0.00112594	TRUE
229	GNG4	8429	4.18347	2.87088e-05	0.00114146	TRUE
230	LRRC36	5657	4.17899	2.92809e-05	0.00115836	TRUE
231	CFAP52	5494	4.17706	2.95306e-05	0.00116145	TRUE
232	FDPS	13892	4.17611	2.96539e-05	0.00116145	TRUE
233	FOXN3-AS1	1221	4.17499	2.98e-05	0.00116427	TRUE
234	HRH1	9868	4.17323	3.00313e-05	0.0011655	TRUE
235	UCHL1	13006	4.17316	3.00399e-05	0.0011655	TRUE
236	SST	9252	4.17218	3.017e-05	0.0011655	TRUE
237	RPA2	15245	4.17192	3.02045e-05	0.0011655	TRUE
238	ZNF521	1835	4.1715	3.02596e-05	0.0011655	TRUE
239	TMED8	4595	4.17138	3.02755e-05	0.0011655	TRUE
240	KCNMB2	2625	4.17031	3.0419e-05	0.00116816	TRUE
241	RASAL1	2581	4.16448	3.12063e-05	0.00118572	TRUE
242	GPR27	608	4.16416	3.12498e-05	0.00118572	TRUE
243	SLC44A3	15349	4.16414	3.12527e-05	0.00118572	TRUE
244	GSTM3	4967	4.15707	3.22361e-05	0.00121716	TRUE
245	SPRY1	6997	4.15378	3.27026e-05	0.00122726	TRUE
246	ST5	11309	4.15306	3.2806e-05	0.00122726	TRUE
247	GRIN3A	12555	4.15299	3.28153e-05	0.00122726	TRUE
248	ASB2	12501	4.15184	3.29813e-05	0.00123055	TRUE
249	LRP1B	2269	4.14829	3.34969e-05	0.00124	TRUE
250	GPR143	4588	4.14793	3.35498e-05	0.00124	TRUE
251	DDX10	8290	4.14715	3.36641e-05	0.00124131	TRUE
252	FKBP1A	7463	4.14551	3.39057e-05	0.00124682	TRUE
253	DGKB	8192	4.14313	3.42599e-05	0.00125447	TRUE
254	MT2A	117	4.14193	3.44391e-05	0.00125811	TRUE
255	RAB3C	4072	4.13849	3.49607e-05	0.00127128	TRUE
256	MYADM	9801	4.13848	3.49611e-05	0.00127128	TRUE
257	GPR160	6427	4.13451	3.55713e-05	0.00128783	TRUE
258	TP53BP1	811	4.13336	3.57498e-05	0.00129101	TRUE
259	LYPD8	12910	4.13244	3.58929e-05	0.00129321	TRUE
260	MYBPC1	10310	4.1278	3.66257e-05	0.00131582	TRUE
261	TENM3	3574	4.12587	3.69334e-05	0.00132163	TRUE
262	TINCR	7353	4.11397	3.88917e-05	0.00137981	TRUE
263	CRB1	2497	4.11333	3.89989e-05	0.00137986	TRUE
264	PLD6	11431	4.11049	3.94824e-05	0.00138876	TRUE
265	FAR2P2	1627	4.10867	3.97937e-05	0.00138876	TRUE
266	CBLN2	3611	4.10843	3.98363e-05	0.00138876	TRUE
267	SLC7A4	1183	4.10834	3.9852e-05	0.00138876	TRUE
268	LOC728392	2273	4.10824	3.98679e-05	0.00138876	TRUE
269	GRP	12039	4.10628	4.02089e-05	0.00139755	TRUE
270	ATP6V0CP3	11064	4.10412	4.05864e-05	0.00140459	TRUE
271	TYRO3	238	4.10282	4.0815e-05	0.00140459	TRUE
272	ADRA1B	15718	4.10227	4.09125e-05	0.00140459	TRUE
273	WIF1	1543	4.10216	4.09313e-05	0.00140459	TRUE
274	ADAMTS9	1521	4.10207	4.09469e-05	0.00140459	TRUE
275	CHCHD6	8418	4.0991	4.14762e-05	0.00141966	TRUE
276	FAM189A2	12753	4.09308	4.25684e-05	0.00145074	TRUE
277	TSPAN6	7994	4.08847	4.34237e-05	0.00146995	TRUE
278	DDIT4L	7498	4.0881	4.34928e-05	0.00146995	TRUE
279	SLC1A4	14253	4.08803	4.35056e-05	0.00146995	TRUE
280	DYRK3	2070	4.08605	4.38785e-05	0.00147937	TRUE
281	PTPRA	2615	4.08466	4.4141e-05	0.00148242	TRUE
282	GDA	9781	4.08103	4.4836e-05	0.00149564	TRUE
283	F12	2204	4.07826	4.53732e-05	0.00150831	TRUE
284	SYTL4	2818	4.07801	4.54222e-05	0.00150831	TRUE
285	NPDC1	14426	4.0776	4.55032e-05	0.00150831	TRUE
286	GYPE	9615	4.07391	4.62306e-05	0.0015226	TRUE
287	GPR25	2121	4.07345	4.6321e-05	0.0015226	TRUE
288	FAM102B	701	4.06974	4.70656e-05	0.00154385	TRUE
289	MSANTD1	6992	4.06726	4.7569e-05	0.00155624	TRUE
290	ZFYVE21	9209	4.06594	4.78388e-05	0.00155947	TRUE
291	ATP6V1H	9187	4.06413	4.82124e-05	0.00156697	TRUE
292	GLOD4	575	4.06386	4.82682e-05	0.00156697	TRUE
293	NTRK2	6066	4.05059	5.10891e-05	0.00164163	TRUE
294	GLDC	769	4.04563	5.21833e-05	0.00166463	TRUE
295	PDE2A	1377	4.04513	5.22934e-05	0.00166463	TRUE
296	ANGPTL1	14180	4.04509	5.23026e-05	0.00166463	TRUE
297	SARNP	11296	4.04495	5.23336e-05	0.00166463	TRUE
298	SCGN	12649	4.04294	5.27851e-05	0.00167561	TRUE
299	ADAMTS19	832	4.0401	5.34277e-05	0.00168803	TRUE
300	SEMA4A	3177	4.03922	5.3629e-05	0.00168878	TRUE
301	FZD1	5061	4.03402	5.48304e-05	0.00172068	TRUE
302	GULP1	4576	4.03389	5.48605e-05	0.00172068	TRUE
303	SHC2	10328	4.03043	5.56747e-05	0.00174001	TRUE
304	NWD1	5366	4.03033	5.56981e-05	0.00174001	TRUE
305	ENOX1	3631	4.0244	5.71195e-05	0.00177407	TRUE
306	CENPVL3	13334	4.02408	5.71992e-05	0.00177407	TRUE
307	TMTC1	15453	4.02391	5.72388e-05	0.00177407	TRUE
308	PCED1B	10109	4.02341	5.73608e-05	0.00177435	TRUE
309	TMEM263	2511	4.02027	5.81315e-05	0.00179116	TRUE
310	SMAD1	8932	4.01976	5.82567e-05	0.00179151	TRUE
311	CCT5	11974	4.01654	5.90586e-05	0.00181263	TRUE
312	FAM181A	10025	4.01546	5.93312e-05	0.00181745	TRUE
313	CYBRD1	13109	4.0136	5.97997e-05	0.00182353	TRUE
314	SH3BGRL3	8529	4.01298	5.99575e-05	0.00182353	TRUE
315	SPRN	11704	4.01238	6.01089e-05	0.00182353	TRUE
316	CDH9	3458	4.01133	6.03782e-05	0.00182628	TRUE
317	NADK2	4283	4.00611	6.17277e-05	0.00185832	TRUE
318	AKR1C3	9525	4.0044	6.21743e-05	0.00186519	TRUE
319	DKK3	10142	4.00355	6.2398e-05	0.00186519	TRUE
320	CELF4	2681	4.00349	6.24146e-05	0.00186519	TRUE
321	MDFIC	221	4.00289	6.25731e-05	0.00186519	TRUE
322	OCA2	97	3.99244	6.5398e-05	0.00193551	TRUE
323	TUBB6	12650	3.99189	6.55496e-05	0.00193636	TRUE
324	PGAP1	5781	3.98924	6.62856e-05	0.00195443	TRUE
325	MUM1L1	4257	3.98719	6.68619e-05	0.00196774	TRUE
326	ARFGEF3	3692	3.97751	6.96419e-05	0.0020382	TRUE
327	FAM117A	10947	3.9775	6.96445e-05	0.0020382	TRUE
328	KPNA4	2576	3.96952	7.2017e-05	0.00208572	TRUE
329	CYP26A1	2275	3.96881	7.22337e-05	0.00208682	TRUE
330	PDGFC	14387	3.96715	7.27372e-05	0.00209189	TRUE
331	HES5	4984	3.96656	7.29177e-05	0.00209189	TRUE
332	FUT9	6323	3.96404	7.36922e-05	0.00209357	TRUE
333	PDLIM3	1680	3.95877	7.53364e-05	0.00212641	TRUE
334	PRRX1	1671	3.95807	7.55566e-05	0.00212815	TRUE
335	TMEM106C	12280	3.95469	7.66352e-05	0.00215088	TRUE
336	B3GALT6	2272	3.95468	7.66365e-05	0.00215088	TRUE
337	BRK1	943	3.95344	7.70346e-05	0.00215496	TRUE
338	CDC42SE2	10989	3.95328	7.70865e-05	0.00215496	TRUE
339	SSTR1	8083	3.95193	7.75224e-05	0.00216034	TRUE
340	ALKAL2	12129	3.94994	7.81718e-05	0.00217458	TRUE
341	PEX19	15401	3.94803	7.87976e-05	0.00218427	TRUE
342	PTDSS1	650	3.94759	7.89428e-05	0.00218446	TRUE
343	TUBB4B	12538	3.94688	7.91775e-05	0.00218503	TRUE
344	METTL7A	804	3.9444	7.99987e-05	0.00219822	TRUE
345	EXOC6	7447	3.94287	8.05106e-05	0.00220843	TRUE
346	NECTIN2	1197	3.9381	8.21283e-05	0.00223884	TRUE
347	RAB27B	14016	3.93723	8.24269e-05	0.00224147	TRUE
348	PRODH	9488	3.93466	8.33128e-05	0.00226166	TRUE
349	ME1	2986	3.93325	8.3806e-05	0.00227113	TRUE
350	NEXMIF	2104	3.93075	8.46806e-05	0.00228696	TRUE
351	C19orf12	7480	3.92332	8.73367e-05	0.00234661	TRUE
352	OLFM3	2157	3.92103	8.81702e-05	0.00235738	TRUE
353	SLC39A10	6986	3.92095	8.81991e-05	0.00235738	TRUE
354	SNX7	8555	3.91919	8.88478e-05	0.00236076	TRUE
355	YWHAZ	13347	3.91901	8.89127e-05	0.00236076	TRUE
356	GABRG1	5811	3.91634	8.99038e-05	0.00238248	TRUE
357	CALB1	15437	3.91599	9.00332e-05	0.00238248	TRUE
358	P4HA2	13596	3.91474	9.05028e-05	0.00238364	TRUE
359	C8orf46	3069	3.91453	9.05812e-05	0.00238364	TRUE
360	CHST15	14832	3.91426	9.06826e-05	0.00238364	TRUE
361	CORO1A	5841	3.91317	9.10912e-05	0.00239039	TRUE
362	LINC00484	9957	3.91179	9.16134e-05	0.0023961	TRUE
363	FNBP1L	8113	3.90932	9.25574e-05	0.00241678	TRUE
364	GGCT	10721	3.90849	9.28756e-05	0.00242107	TRUE
365	ALDH2	3523	3.90784	9.31249e-05	0.00242242	TRUE
366	GDPD2	10552	3.90755	9.32352e-05	0.00242242	TRUE
367	GPM6B	6203	3.90512	9.4179e-05	0.00244246	TRUE
368	DCLK2	2770	3.90084	9.58587e-05	0.00247832	TRUE
369	TUBB2A	10175	3.8995	9.63911e-05	0.00248521	TRUE
370	LOC100288911	11788	3.89938	9.64409e-05	0.00248521	TRUE
371	GPAM	3605	3.89655	9.75731e-05	0.0025021	TRUE
372	WTIP	3538	3.89519	9.81222e-05	0.00251209	TRUE
373	OPHN1	12494	3.89077	9.99254e-05	0.00254996	TRUE
374	RNF150	37	3.89022	0.000100152	0.0025516	TRUE
375	ARHGAP5-AS1	1319	3.88826	0.000100965	0.0025612	TRUE
376	B4GALT2	7531	3.88814	0.000101017	0.0025612	TRUE
377	KDM5B	4697	3.88529	0.000102207	0.00258723	TRUE
378	TTPA	10729	3.88026	0.000104345	0.00262447	TRUE
379	DMD	3874	3.8779	0.00010536	0.00263736	TRUE
380	UG0898H09	8266	3.87645	0.000105989	0.00264632	TRUE
381	DIRAS3	9874	3.87625	0.00010608	0.00264632	TRUE
382	FBXO2	5064	3.87331	0.000107367	0.0026706	TRUE
383	SMAD3	13451	3.87217	0.000107871	0.00267506	TRUE
384	KIAA1024	228	3.87214	0.000107886	0.00267506	TRUE
385	MT1JP	2612	3.87138	0.000108221	0.00267861	TRUE
386	CNTN3	15101	3.87105	0.000108369	0.00267861	TRUE
387	NKAIN4	4073	3.86843	0.00010954	0.00269908	TRUE
388	HTR7P1	8636	3.86782	0.00010981	0.00270151	TRUE
389	MAN1A1	5172	3.85671	0.000114921	0.00281405	TRUE
390	PLAC9	9721	3.85527	0.000115603	0.00282636	TRUE
391	ARHGDIA	3942	3.8517	0.000117301	0.00285941	TRUE
392	TFPT	13859	3.84898	0.000118613	0.00288648	TRUE
393	CMTM4	12527	3.84804	0.000119065	0.00289301	TRUE
394	SLC27A2	3790	3.8465	0.000119819	0.00290324	TRUE
395	LSM4	10982	3.84642	0.000119855	0.00290324	TRUE
396	GPC5	19	3.84605	0.000120039	0.00290324	TRUE
397	LGI4	9972	3.84002	0.000123024	0.00297089	TRUE
398	NDFIP1	3462	3.83914	0.000123468	0.00297702	TRUE
399	CHID1	15590	3.83858	0.000123749	0.00297926	TRUE
400	CYB5R1	5803	3.83674	0.000124678	0.00299704	TRUE
401	GLG1	10006	3.83542	0.00012535	0.00300859	TRUE
402	MTCH1	4420	3.83477	0.000125682	0.00301198	TRUE
403	SPPL3	8676	3.83226	0.000126969	0.00303739	TRUE
404	NUDT11	10369	3.83196	0.000127128	0.00303739	TRUE
405	GRM1	14090	3.82859	0.000128882	0.00307461	TRUE
406	ECHS1	2814	3.82779	0.000129298	0.00307527	TRUE
407	WNT10B	5406	3.82713	0.000129647	0.00307527	TRUE
408	KLF8	1212	3.82705	0.000129691	0.00307527	TRUE
409	CACNA1H	8993	3.82658	0.000129935	0.00307643	TRUE
410	SNCA	1681	3.825	0.000130772	0.00309159	TRUE
411	CFAP44	5824	3.82264	0.00013203	0.00311666	TRUE
412	CHST1	3689	3.81958	0.000133678	0.00314143	TRUE
413	ARHGAP4	1469	3.81429	0.000136573	0.00319517	TRUE
414	ROBO2	12364	3.81216	0.000137758	0.00320858	TRUE
415	SLC7A11	8197	3.80969	0.000139139	0.0032336	TRUE
416	PON2	2283	3.80915	0.000139448	0.0032336	TRUE
417	ATP6AP1	7405	3.80171	0.000143702	0.00330682	TRUE
418	MT1G	1443	3.80143	0.000143866	0.00330682	TRUE
419	AP1M1	9914	3.79967	0.000144889	0.00332549	TRUE
420	SMO	333	3.79806	0.00014583	0.00334221	TRUE
421	RBBP7	1955	3.79664	0.000146672	0.00335221	TRUE
422	ZNF721	8632	3.79586	0.000147132	0.00335738	TRUE
423	DIAPH3	12945	3.79435	0.00014803	0.00337299	TRUE
424	PCDH10	12807	3.79205	0.000149409	0.00339459	TRUE
425	NKAIN3	4476	3.79054	0.000150318	0.00341031	TRUE
426	CD99	13584	3.78984	0.000150742	0.00341501	TRUE
427	AK4	9086	3.7864	0.000152849	0.00344785	TRUE
428	XPO1	12322	3.78513	0.000153628	0.00345552	TRUE
429	CAMK1G	299	3.78382	0.000154439	0.00346882	TRUE
430	VWCE	14661	3.78344	0.000154677	0.00346921	TRUE
431	TMEM130	6925	3.7776	0.000158349	0.00353646	TRUE
432	GOLPH3L	2983	3.77678	0.000158872	0.00353772	TRUE
433	SERP1	15001	3.77673	0.0001589	0.00353772	TRUE
434	TMSB10	5747	3.77645	0.000159079	0.00353772	TRUE
435	PON3	12743	3.77589	0.000159435	0.00353815	TRUE
436	FDFT1	14310	3.77549	0.000159695	0.00353815	TRUE
437	DRAM1	3361	3.7749	0.000160073	0.00353815	TRUE
438	LRCH2	11859	3.77469	0.000160205	0.00353815	TRUE
439	SLC16A9	9332	3.77467	0.000160222	0.00353815	TRUE
440	CIB1	3609	3.77072	0.000162778	0.00358453	TRUE
441	HSD17B6	7351	3.7698	0.000163379	0.00358783	TRUE
442	DNAH14	2002	3.76979	0.000163384	0.00358783	TRUE
443	OTUB2	1784	3.76414	0.000167121	0.00366478	TRUE
444	ARHGAP36	2817	3.76311	0.000167815	0.00367489	TRUE
445	ADORA2B	3554	3.7569	0.000172034	0.00374006	TRUE
446	DCAKD	949	3.75589	0.000172724	0.00374593	TRUE
447	GRAMD1C	13514	3.75517	0.000173225	0.00374647	TRUE
448	GABRA3	4318	3.7524	0.00017515	0.00378274	TRUE
449	MCTS1	10212	3.75207	0.000175383	0.00378274	TRUE
450	DYNLL1	12562	3.7467	0.000179173	0.00385392	TRUE
451	KLK7	9818	3.74188	0.000182649	0.00390734	TRUE
452	LRRN2	14611	3.74078	0.000183449	0.00391914	TRUE
453	HHIPL1	14149	3.73874	0.000184944	0.00394348	TRUE
454	YPEL1	4022	3.73854	0.000185089	0.00394348	TRUE
455	LINC02482	11225	3.73778	0.000185656	0.00395021	TRUE
456	ATP2C1	9929	3.73364	0.000188735	0.0040103	TRUE
457	CCND3	9514	3.73022	0.000191315	0.00404873	TRUE
458	PAX6	6121	3.72933	0.00019199	0.00405757	TRUE
459	WDR66	457	3.72811	0.000192921	0.00407177	TRUE
460	ETNPPL	12757	3.72749	0.000193398	0.00407637	TRUE
461	TIMP3	11842	3.72652	0.00019414	0.00408655	TRUE
462	ICE1	3602	3.72433	0.000195836	0.00411674	TRUE
463	PLXNA1	4924	3.72397	0.000196117	0.00411716	TRUE
464	SLC2A12	696	3.72329	0.00019664	0.00412264	TRUE
465	RBM24	8683	3.7199	0.000199302	0.00415631	TRUE
466	SLF1	225	3.71686	0.000201716	0.00418159	TRUE
467	CHL1	14236	3.71671	0.000201838	0.00418159	TRUE
468	TMEM150C	4417	3.71663	0.000201898	0.00418159	TRUE
469	DNAJA4	6797	3.7166	0.000201919	0.00418159	TRUE
470	CA10	11057	3.71637	0.000202108	0.00418159	TRUE
471	ATOH7	10681	3.71434	0.000203731	0.00420963	TRUE
472	TNFRSF11A	786	3.71322	0.000204641	0.0042229	TRUE
473	PLPPR4	3215	3.71008	0.000207191	0.00426435	TRUE
474	YAP1	1965	3.7077	0.000209146	0.00428828	TRUE
475	SRSF12	4939	3.70768	0.000209171	0.00428828	TRUE
476	RGMB	7398	3.70668	0.000209991	0.00429826	TRUE
477	PLPPR2	6857	3.70351	0.000212636	0.00433112	TRUE
478	MED12L	2389	3.70241	0.00021356	0.00434432	TRUE
479	ABI1	5796	3.70201	0.000213897	0.00434557	TRUE
480	UBR1	6163	3.70145	0.000214371	0.00434859	TRUE
481	GPM6A	6928	3.70118	0.000214598	0.00434859	TRUE
482	PRKCG	13395	3.69761	0.000217642	0.00439331	TRUE
483	SNTB1	2060	3.69622	0.000218836	0.00440228	TRUE
484	TOR1AIP2	7337	3.69611	0.000218926	0.00440228	TRUE
485	TMEM59L	4855	3.69085	0.000223508	0.00447157	TRUE
486	STK17B	9538	3.68784	0.000226169	0.00451908	TRUE
487	BORCS7	1678	3.68608	0.000227738	0.00453492	TRUE
488	PCDH19	13752	3.68598	0.000227826	0.00453492	TRUE
489	AKR7A3	2017	3.68527	0.000228463	0.00453613	TRUE
490	PCDH17	6291	3.68274	0.000230741	0.00456984	TRUE
491	NELL2	14525	3.68069	0.000232606	0.00460099	TRUE
492	CENPW	7938	3.67793	0.000235135	0.00464518	TRUE
493	BCL2A1	1716	3.67628	0.000236657	0.00466938	TRUE
494	MT1E	5772	3.67584	0.000237066	0.0046716	TRUE
495	SPINT2	3047	3.67518	0.000237686	0.00467792	TRUE
496	PSMB7	14327	3.67474	0.000238096	0.00467792	TRUE
497	ARPP19	25	3.67454	0.000238278	0.00467792	TRUE
498	TMEM107	2641	3.67204	0.000240617	0.00471796	TRUE
499	GUCY1B1	6316	3.66933	0.000243183	0.00475793	TRUE
500	RANBP3L	2526	3.66925	0.00024326	0.00475793	TRUE
501	CLDN4	4406	3.66741	0.000245017	0.00478634	TRUE
502	WDR7	871	3.66594	0.000246433	0.00480803	TRUE
503	PNMT	14952	3.66527	0.000247083	0.00481475	TRUE
504	ADTRP	12092	3.66437	0.000247953	0.00481882	TRUE
505	MBLAC2	2077	3.6641	0.00024821	0.00481882	TRUE
506	SERINC1	6725	3.66258	0.000249686	0.00484151	TRUE
507	HPCAL4	10163	3.66147	0.00025077	0.00485059	TRUE
508	ADRA2C	9333	3.66037	0.000251847	0.00486544	TRUE
509	LINC02223	7054	3.65757	0.00025462	0.00490696	TRUE
510	PHPT1	4801	3.65713	0.00025506	0.00490944	TRUE
511	PJA1	8924	3.65528	0.0002569	0.00493882	TRUE
512	CTNND2	1921	3.65369	0.000258502	0.00495752	TRUE
513	ZDHHC23	5327	3.65162	0.000260593	0.00499154	TRUE
514	RBBP4	1028	3.64897	0.000263291	0.00503708	TRUE
515	SELENBP1	12614	3.64821	0.000264078	0.005046	TRUE
516	RASL11B	3156	3.64445	0.000267968	0.00509265	TRUE
517	PTCH1	1569	3.64436	0.000268063	0.00509265	TRUE
518	HES4	4350	3.64428	0.000268136	0.00509265	TRUE
519	EMG1	10885	3.64317	0.000269305	0.00510868	TRUE
520	FGF2	13924	3.64229	0.000270222	0.00511635	TRUE
521	NRCAM	9242	3.64156	0.000270995	0.00511635	TRUE
522	ZNF706	7631	3.64154	0.000271009	0.00511635	TRUE
523	CD24	10291	3.64086	0.000271725	0.00511759	TRUE
524	JPT1	12143	3.63807	0.000274691	0.00514811	TRUE
525	LOC441052	13110	3.6378	0.00027498	0.00514811	TRUE
526	PDE4DIP	7824	3.63729	0.000275526	0.0051522	TRUE
527	PLTP	15041	3.63505	0.000277922	0.00518565	TRUE
528	TSPAN4	398	3.63365	0.000279439	0.0052017	TRUE
529	NPY1R	5850	3.6336	0.000279494	0.0052017	TRUE
530	ANKRD19P	8354	3.63156	0.000281716	0.00523069	TRUE
531	CYHR1	3336	3.62674	0.000287024	0.005298	TRUE
532	LRPAP1	11017	3.62571	0.000288166	0.00531286	TRUE
533	FIP1L1	10349	3.62357	0.000290565	0.00534803	TRUE
534	P2RY1	7000	3.6234	0.000290753	0.00534803	TRUE
535	TMEM54	10288	3.62276	0.000291476	0.00534943	TRUE
536	MAGED1	8043	3.62186	0.000292491	0.00535497	TRUE
537	BLCAP	3214	3.62081	0.000293681	0.00536883	TRUE
538	VSTM2L	9243	3.62032	0.000294239	0.00536883	TRUE
539	ZMIZ1	13265	3.61999	0.000294612	0.00536883	TRUE
540	CD38	14565	3.61957	0.00029509	0.00537131	TRUE
541	RNF182	3910	3.61703	0.000298005	0.00540052	TRUE
542	SUB1	9356	3.61698	0.000298066	0.00540052	TRUE
543	FAM107A	3117	3.61624	0.000298909	0.00540335	TRUE
544	IL13RA2	14392	3.61594	0.000299261	0.00540351	TRUE
545	NOVA2	6105	3.61473	0.000300657	0.0054163	TRUE
546	CTSH	6280	3.61267	0.00030306	0.00544713	TRUE
547	SPACA9	6045	3.6115	0.000304431	0.00546553	TRUE
548	FZD3	319	3.61064	0.000305444	0.00547123	TRUE
549	KRT19	1584	3.60949	0.000306794	0.0054816	TRUE
550	GPRIN2	2170	3.60793	0.00030865	0.00548498	TRUE
551	RAPH1	10757	3.60626	0.000310642	0.00550795	TRUE
552	DNAH5	8073	3.60533	0.000311757	0.00552149	TRUE
553	ANOS1	5305	3.60356	0.000313888	0.00554159	TRUE
554	MPV17L2	3659	3.60351	0.000313947	0.00554159	TRUE
555	SQLE	8743	3.60016	0.00031802	0.00560093	TRUE
556	MXRA8	4043	3.59251	0.000327507	0.00573592	TRUE
557	RXFP1	6663	3.58912	0.000331794	0.00580454	TRUE
558	CD63	12212	3.58803	0.000333181	0.00582234	TRUE
559	CAP1	10986	3.58709	0.000334395	0.00583709	TRUE
560	PHF13	14769	3.58637	0.000335313	0.00584663	TRUE
561	MEA1	15719	3.58546	0.00033649	0.00586065	TRUE
562	PRKAA2	4242	3.5841	0.000338244	0.0058782	TRUE
563	OVOL2	4591	3.58183	0.000341196	0.00592296	TRUE
564	CCDC3	6981	3.58024	0.000343275	0.00594541	TRUE
565	TMEM159	3629	3.57874	0.000345259	0.00595411	TRUE
566	SND1	2168	3.57832	0.00034581	0.0059565	TRUE
567	TUBA4A	4799	3.57806	0.000346154	0.0059565	TRUE
568	LMAN2L	1100	3.57281	0.000353164	0.0060441	TRUE
569	DYRK2	4911	3.57131	0.000355193	0.00607223	TRUE
570	STXBP6	8484	3.57002	0.000356951	0.00609282	TRUE
571	GLRA2	9238	3.56986	0.000357172	0.00609282	TRUE
572	TMEM132A	6503	3.56829	0.000359316	0.00610954	TRUE
573	ALDH6A1	7091	3.56584	0.000362695	0.0061537	TRUE
574	ITM2B	5509	3.56525	0.00036351	0.00615618	TRUE
575	PAPLN	10722	3.56403	0.000365203	0.00617628	TRUE
576	SOX9	80	3.5612	0.000369171	0.00622333	TRUE
577	NWD2	11794	3.56035	0.000370358	0.00623001	TRUE
578	CCDC8	8967	3.55734	0.000374632	0.00629518	TRUE
579	ZBED6CL	1091	3.55548	0.000377295	0.00630628	TRUE
580	FZR1	397	3.55497	0.000378025	0.00630984	TRUE
581	EMP1	5001	3.55477	0.00037831	0.00630984	TRUE
582	EEA1	7750	3.55408	0.000379307	0.00631977	TRUE
583	ARHGEF26	10935	3.55359	0.00038001	0.00632181	TRUE
584	KLHL12	7509	3.55238	0.00038177	0.00634069	TRUE
585	ZNF280C	2886	3.54977	0.000385574	0.00638366	TRUE
586	PSMB1	10357	3.54936	0.000386172	0.00638647	TRUE
587	PLPPR3	13827	3.5488	0.000386988	0.00638692	TRUE
588	GRM3	1049	3.54753	0.000388859	0.0064059	TRUE
589	PPEF1	9411	3.54525	0.000392244	0.00644664	TRUE
590	IFI27L2	13177	3.54283	0.000395865	0.00649937	TRUE
591	SLC1A3	2107	3.53992	0.000400248	0.00655766	TRUE
592	POMGNT2	12425	3.53927	0.000401237	0.00656702	TRUE
593	HSP90B1	5852	3.53877	0.00040199	0.00657251	TRUE
594	ZCCHC12	3318	3.53847	0.000402453	0.00657326	TRUE
595	FRRS1L	6606	3.53789	0.000403333	0.00657327	TRUE
596	TG	1253	3.53765	0.000403706	0.00657327	TRUE
597	YWHAH	10960	3.53516	0.000407533	0.00662745	TRUE
598	PPM1N	874	3.53493	0.000407875	0.00662745	TRUE
599	AZIN1-AS1	11002	3.52976	0.000415931	0.00673747	TRUE
600	C1orf61	1789	3.52739	0.00041967	0.00679107	TRUE
601	FGD6	9878	3.5265	0.000421099	0.00680719	TRUE
602	KLHDC10	8196	3.52325	0.000426291	0.00685592	TRUE
603	THRA	5708	3.51742	0.00043577	0.00697986	TRUE
604	ADGRA3	5787	3.51699	0.000436472	0.00698399	TRUE
605	RASL10A	3931	3.51664	0.000437044	0.00698606	TRUE
606	CD81	11156	3.5149	0.000439916	0.00702022	TRUE
607	TMEM47	554	3.51481	0.000440074	0.00702022	TRUE
608	PIM2	1583	3.5143	0.00044091	0.00702644	TRUE
609	CPAMD8	444	3.51222	0.000444382	0.00706336	TRUE
610	ATP6V1C1	2963	3.51211	0.000444572	0.00706336	TRUE
611	KCNG3	1016	3.51095	0.000446507	0.00708694	TRUE
612	RAD21	6583	3.50868	0.00045034	0.00714058	TRUE
613	TTN	13917	3.50818	0.00045119	0.00714687	TRUE
614	PBXIP1	12024	3.50749	0.000452355	0.00715813	TRUE
615	CNOT6	11606	3.50653	0.000453997	0.00716969	TRUE
616	CRIP2	12184	3.50616	0.000454624	0.00717239	TRUE
617	HMGCS1	14183	3.50414	0.000458081	0.00720285	TRUE
618	HSD3B7	15069	3.5039	0.000458492	0.00720285	TRUE
619	BBOX1	9139	3.50365	0.000458928	0.00720285	TRUE
620	COX7A2L	3688	3.50344	0.000459299	0.00720285	TRUE
621	LONRF2	11099	3.50114	0.000463267	0.00725785	TRUE
622	EMP3	9543	3.4997	0.000465777	0.00728992	TRUE
623	RNF157-AS1	10929	3.49166	0.000480029	0.00748322	TRUE
624	TBC1D24	6699	3.49065	0.000481847	0.00750414	TRUE
625	CDCA7	5399	3.48869	0.000485385	0.00752583	TRUE
626	ITGB4	7410	3.48858	0.000485601	0.00752583	TRUE
627	GSTM5	341	3.4883	0.000486108	0.00752583	TRUE
628	TIMM8B	11713	3.47826	0.00050468	0.00779038	TRUE
629	LIX1	7394	3.47758	0.000505966	0.00780258	TRUE
630	SNHG8	3013	3.47574	0.000509448	0.00784859	TRUE
631	AHNAK	1804	3.47485	0.000511133	0.00786686	TRUE
632	TAC1	9558	3.47392	0.000512922	0.00788667	TRUE
633	PGM2L1	6114	3.4713	0.000517955	0.00792779	TRUE
634	FAM171B	9540	3.47095	0.000518617	0.00792779	TRUE
635	RTBDN	9517	3.46878	0.000522831	0.00797672	TRUE
636	CHRDL1	2809	3.46779	0.000524759	0.00799839	TRUE
637	GRID2	4735	3.46738	0.000525552	0.00800273	TRUE
638	CPNE8	7099	3.46638	0.000527507	0.00802474	TRUE
639	SSSCA1	1242	3.46413	0.000531945	0.00808444	TRUE
640	MTHFD1	8178	3.46315	0.000533895	0.00810624	TRUE
641	SNTA1	2857	3.46199	0.000536193	0.0081333	TRUE
642	PAMR1	10074	3.46071	0.000538751	0.00816119	TRUE
643	EFEMP2	11306	3.46055	0.000539069	0.00816119	TRUE
644	NDST3	9346	3.45938	0.000541431	0.00818121	TRUE
645	RYR3	15222	3.45897	0.000542253	0.00818579	TRUE
646	IDS	14491	3.45661	0.00054701	0.00824179	TRUE
647	C1QL2	133	3.45577	0.000548719	0.00825362	TRUE
648	LTBP4	9103	3.45571	0.000548843	0.00825362	TRUE
649	ANG	1552	3.4537	0.000552954	0.00829279	TRUE
650	TMEM200A	202	3.45366	0.000553028	0.00829279	TRUE
651	S100A16	1741	3.45284	0.000554708	0.00830216	TRUE
652	BEX3	11145	3.45079	0.000558957	0.00833207	TRUE
653	EXOSC7	12632	3.45064	0.000559257	0.00833207	TRUE
654	FAM47E	13808	3.45034	0.000559881	0.00833207	TRUE
655	ZCCHC18	5880	3.44961	0.000561405	0.00834686	TRUE
656	SIN3B	15360	3.44739	0.000566031	0.00839977	TRUE
657	DOK6	15567	3.44402	0.000573131	0.00849713	TRUE
658	NFIB	10264	3.44283	0.000575665	0.00852667	TRUE
659	SARDH	8441	3.44076	0.000580079	0.0085759	TRUE
660	MZT2A	4185	3.43956	0.000582656	0.00860593	TRUE
661	PPP2R5C	14965	3.43876	0.000584389	0.00862344	TRUE
662	GRASP	536	3.43699	0.000588217	0.00865454	TRUE
663	SMARCA1	6161	3.43643	0.000589443	0.00865454	TRUE
664	SLC30A3	11762	3.43621	0.000589907	0.00865454	TRUE
665	RIMBP2	7459	3.4361	0.00059016	0.00865454	TRUE
666	SLC17A8	5280	3.43429	0.000594104	0.00870155	TRUE
667	IGFN1	3046	3.43281	0.000597356	0.00873294	TRUE
668	DDN	14425	3.43281	0.000597356	0.00873294	TRUE
669	RMI2	3471	3.43164	0.000599941	0.00876259	TRUE
670	CELF6	9518	3.43039	0.000602708	0.0087867	TRUE
671	ENO1	3368	3.42946	0.000604786	0.00880884	TRUE
672	MT1L	14646	3.42638	0.000611691	0.00889295	TRUE
673	COCH	87	3.42119	0.000623487	0.00901451	TRUE
674	CCBE1	10933	3.41981	0.000626656	0.00903444	TRUE
675	HADH	12542	3.41959	0.00062716	0.00903444	TRUE
676	TDRD9	2539	3.41673	0.000633779	0.0091131	TRUE
677	SPATA20	12091	3.41521	0.000637329	0.00915268	TRUE
678	LOC642852	5159	3.41505	0.000637694	0.00915268	TRUE
679	HSPA13	4638	3.41462	0.000638706	0.00915886	TRUE
680	TSPAN2	3265	3.4121	0.000644649	0.00923567	TRUE
681	GPX3	15383	3.41065	0.000648077	0.00925112	TRUE
682	KLHL25	4255	3.40913	0.000651709	0.00926934	TRUE
683	RAB36	6985	3.40833	0.000653616	0.00928807	TRUE
684	KCNG1	1329	3.4068	0.00065729	0.00933186	TRUE
685	POR	7681	3.40383	0.000664476	0.0094169	TRUE
686	RAET1E-AS1	14918	3.40317	0.000666078	0.00943112	TRUE
687	SPHKAP	13398	3.40198	0.000668995	0.00946391	TRUE
688	CPNE7	13151	3.40163	0.00066986	0.00946764	TRUE
689	PLEKHF2	6957	3.40043	0.000672787	0.00949881	TRUE
690	CBLN1	5762	3.40024	0.000673272	0.00949881	TRUE
691	MYOM1	877	3.39953	0.00067501	0.00951481	TRUE
692	HERC4	6535	3.39764	0.000679688	0.00956362	TRUE
693	SLC4A4	2309	3.3966	0.000682276	0.00959047	TRUE
694	FAM167A	12316	3.39432	0.000687993	0.00964294	TRUE
695	CAMK2D	12576	3.39394	0.000688958	0.00964294	TRUE
696	LOC440934	2604	3.39389	0.000689081	0.00964294	TRUE
697	SCD5	3105	3.39368	0.000689612	0.00964294	TRUE
698	E2F3	12414	3.39321	0.000690784	0.00965075	TRUE
699	TPM3	12828	3.39266	0.000692172	0.00965506	TRUE
700	ERBB4	8385	3.39143	0.000695284	0.00966218	TRUE
701	HCFC2	2006	3.3903	0.000698152	0.00969226	TRUE
702	ASH2L	377	3.38952	0.000700138	0.00969226	TRUE
703	SPICE1	2654	3.38947	0.000700289	0.00969226	TRUE
704	TRIM24	13749	3.38931	0.00070068	0.00969226	TRUE
705	FGGY	8959	3.38813	0.000703709	0.00971139	TRUE
706	GNA13	8823	3.38787	0.000704376	0.00971139	TRUE
707	SC5D	15148	3.38754	0.000705219	0.0097145	TRUE
708	XK	5833	3.38528	0.000711052	0.00977774	TRUE
709	LAMB1	12556	3.38442	0.000713293	0.00979146	TRUE
710	PRSS35	8004	3.38409	0.000714141	0.00979455	TRUE
711	FAM49A	12747	3.38269	0.000717788	0.00982335	TRUE
712	LSM3	14909	3.38267	0.000717856	0.00982335	TRUE
713	IQCA1	13841	3.38257	0.000718112	0.00982335	TRUE
714	STK17A	15059	3.38209	0.000719355	0.00983181	TRUE
715	EYA2	11334	3.37962	0.000725848	0.00989842	TRUE
716	GREM2	1363	3.37952	0.000726115	0.00989842	TRUE
717	C5orf49	2506	3.37867	0.000728363	0.00990254	TRUE
718	LINC01094	1132	3.37834	0.000729235	0.00990254	TRUE
719	STOML1	15505	3.37816	0.000729723	0.00990254	TRUE
720	GJB6	11483	3.37798	0.000730191	0.00990254	TRUE
721	VAT1	10582	3.3765	0.000734133	0.00994744	TRUE
722	CLCN5	10160	3.37487	0.000738516	0.00998964	TRUE
723	WNT4	7637	3.37456	0.000739346	0.00999228	TRUE
724	UBE2Q1	15651	3.37168	0.000747107	0.0100799	TRUE
725	DDB1	3954	3.37142	0.00074782	0.0100808	TRUE
726	TMEM256	14947	3.37052	0.000750259	0.0101051	TRUE
727	LDHD	12739	3.36954	0.000752949	0.0101326	TRUE
728	ZZZ3	4999	3.36903	0.000754321	0.0101424	TRUE
729	IDH2	445	3.36712	0.000759565	0.0101955	TRUE
730	RIC8A	9461	3.36573	0.0007634	0.0102296	TRUE
731	PDCD6	7030	3.36476	0.000766108	0.0102571	TRUE
732	STARD7	3352	3.36398	0.000768279	0.0102775	TRUE
733	TTPAL	14756	3.36284	0.000771445	0.010311	TRUE
734	SVOP	4264	3.36191	0.000774059	0.0103284	TRUE
735	PLK2	9948	3.3613	0.000775768	0.0103425	TRUE
736	MYL12B	1401	3.3608	0.000777165	0.010351	TRUE
737	OST4	13329	3.35937	0.000781207	0.0103886	TRUE
738	LACTB	5848	3.35864	0.000783259	0.0104071	TRUE
739	EZR	14764	3.35786	0.000785475	0.0104277	TRUE
740	TRUB1	12344	3.35744	0.000786678	0.0104349	TRUE
741	MOB1B	4989	3.35718	0.000787404	0.0104358	TRUE
742	CASTOR1	4208	3.35672	0.000788735	0.0104446	TRUE
743	BCR	11814	3.35485	0.000794077	0.0104977	TRUE
744	TRIM36	3842	3.3545	0.0007951	0.0105024	TRUE
745	NUDT21	11400	3.35379	0.000797114	0.0105202	TRUE
746	PUSL1	14603	3.3528	0.000799996	0.0105494	TRUE
747	TRPS1	2320	3.35227	0.000801527	0.0105607	TRUE
748	OLFM4	15639	3.35126	0.000804453	0.0105904	TRUE
749	IGFBP5	5981	3.34804	0.000813853	0.0106873	TRUE
750	IL17RD	294	3.34745	0.000815596	0.0107013	TRUE
751	USP11	680	3.34677	0.000817584	0.0107185	TRUE
752	GPC6	9352	3.34518	0.000822289	0.0107712	TRUE
753	PCBP3	10636	3.34104	0.000834637	0.0108972	TRUE
754	FZD8	2277	3.33978	0.00083846	0.010924	TRUE
755	VANGL2	552	3.33899	0.000840845	0.0109414	TRUE
756	MARCKS	2662	3.3385	0.000842317	0.0109515	TRUE
757	MLC1	5795	3.33632	0.000848951	0.0110287	TRUE
758	FADS3	3978	3.33323	0.000858439	0.0111336	TRUE
759	ACTN1	1855	3.33297	0.00085923	0.0111346	TRUE
760	HYI	5476	3.33138	0.000864178	0.0111803	TRUE
761	MCM6	13355	3.32708	0.000877605	0.0112827	TRUE
762	NDP	1375	3.32445	0.000885944	0.0113685	TRUE
763	ADIRF	15346	3.32314	0.000890096	0.0114109	TRUE
764	TRIL	8093	3.32295	0.000890693	0.0114109	TRUE
765	MANEAL	15053	3.32239	0.000892502	0.0114247	TRUE
766	DAP	12023	3.31754	0.000908152	0.011578	TRUE
767	TEAD1	1722	3.31439	0.00091843	0.0116656	TRUE
768	ICAM5	1227	3.3143	0.000918725	0.0116656	TRUE
769	HMGN2	5074	3.31362	0.000920976	0.0116847	TRUE
770	SLC35A2	3935	3.31222	0.000925577	0.0117337	TRUE
771	CCKBR	13974	3.31162	0.000927584	0.0117497	TRUE
772	TMEM176A	1222	3.31092	0.000929908	0.0117696	TRUE
773	MEDAG	11243	3.30975	0.000933783	0.0118092	TRUE
774	SHISAL1	15656	3.30887	0.00093673	0.0118369	TRUE
775	TBC1D26	6256	3.30818	0.000939048	0.0118472	TRUE
776	B4GAT1	3949	3.30264	0.000957786	0.0120739	TRUE
777	PXMP4	6707	3.30186	0.000960474	0.0120981	TRUE
778	CERS1	10953	3.30111	0.000963031	0.0121206	TRUE
779	CACNB2	14593	3.30069	0.00096446	0.0121289	TRUE
780	CFD	461	3.29786	0.000974247	0.0121781	TRUE
781	RCN1	1198	3.29657	0.000978715	0.0122204	TRUE
782	HSPB1	12513	3.29505	0.000984031	0.012277	TRUE
783	IDNK	15011	3.2935	0.000989497	0.0123354	TRUE
784	FDX1L	3845	3.29196	0.000994914	0.012388	TRUE
785	ANKLE2	2726	3.29185	0.000995293	0.012388	TRUE
786	AQP4	564	3.28898	0.00100549	0.0124854	TRUE
787	NPTXR	8969	3.28838	0.00100766	0.0125025	TRUE
788	HBQ1	5550	3.28805	0.00100884	0.0125037	TRUE
789	ADAR	14056	3.28739	0.0010112	0.0125037	TRUE
790	C2orf80	3351	3.28724	0.00101173	0.0125037	TRUE
791	LUZP2	2132	3.28597	0.00101633	0.0125211	TRUE
792	UCHL3	15510	3.28587	0.00101668	0.0125211	TRUE
793	PRDM16	15471	3.28585	0.00101674	0.0125211	TRUE
794	SUSD1	918	3.28455	0.00102147	0.0125649	TRUE
795	ICAM3	8194	3.28394	0.00102366	0.012582	TRUE
796	SIL1	7188	3.28223	0.00102989	0.0126419	TRUE
797	FADS2	3404	3.28201	0.0010307	0.0126419	TRUE
798	NAGK	2478	3.28194	0.00103094	0.0126419	TRUE
799	TCEANC	14181	3.28084	0.00103497	0.0126814	TRUE
800	ST20	1616	3.27529	0.00105553	0.0128883	TRUE
801	TAOK1	6191	3.27518	0.00105595	0.0128883	TRUE
802	CC2D2B	5825	3.2744	0.00105889	0.0129141	TRUE
803	EFNB2	12448	3.27373	0.00106139	0.0129339	TRUE
804	HDC	577	3.27352	0.00106215	0.0129339	TRUE
805	COMTD1	6358	3.27316	0.00106353	0.0129363	TRUE
806	NR2E1	13639	3.27299	0.00106417	0.0129363	TRUE
807	NORAD	14210	3.27282	0.00106481	0.0129363	TRUE
808	RIDA	974	3.27054	0.00107342	0.0130019	TRUE
809	IGF1	7016	3.27052	0.00107348	0.0130019	TRUE
810	TRIM27	8963	3.26974	0.00107646	0.0130276	TRUE
811	RB1	4949	3.26831	0.00108192	0.0130736	TRUE
812	DNAAF4	6296	3.26742	0.00108532	0.0130934	TRUE
813	STX12	13547	3.26723	0.00108606	0.0130934	TRUE
814	FBLN1	13314	3.26587	0.00109127	0.0131405	TRUE
815	MAOA	5765	3.26565	0.00109212	0.0131405	TRUE
816	AQP9	15176	3.2646	0.00109618	0.0131751	TRUE
817	WDR1	1518	3.26183	0.00110696	0.0132742	TRUE
818	CYP4V2	2776	3.26058	0.00111184	0.0133214	TRUE
819	SAMD9L	14395	3.26034	0.00111279	0.0133214	TRUE
820	NEUROD6	7807	3.26018	0.00111343	0.0133214	TRUE
821	EIF1	266	3.25818	0.00112129	0.0133849	TRUE
822	COG1	3627	3.25736	0.00112452	0.0134133	TRUE
823	FAM184A	14168	3.25636	0.00112851	0.0134508	TRUE
824	C1orf50	11290	3.25533	0.00113259	0.013479	TRUE
825	ADGRV1	10385	3.25489	0.00113434	0.0134896	TRUE
826	SUCO	11991	3.25453	0.00113582	0.0134969	TRUE
827	SLC9A6	2080	3.254	0.00113791	0.0135117	TRUE
828	WASF1	500	3.25276	0.00114292	0.0135604	TRUE
829	NDUFS5	1030	3.25234	0.00114461	0.0135604	TRUE
830	DACT1	1232	3.2514	0.00114839	0.013595	TRUE
831	GLUD2	1024	3.24993	0.00115433	0.0136346	TRUE
832	SRGAP1	6058	3.2484	0.00116057	0.0136925	TRUE
833	ELL3	8226	3.24711	0.00116581	0.013729	TRUE
834	ZFAND5	14122	3.24681	0.00116707	0.0137336	TRUE
835	TXN	1725	3.24572	0.00117156	0.0137688	TRUE
836	PNP	13770	3.24092	0.00119143	0.0139661	TRUE
837	PRAF2	3972	3.24075	0.00119215	0.0139661	TRUE
838	PSMB4	9201	3.23852	0.00120154	0.0140239	TRUE
839	C2CD2L	10261	3.23437	0.00121911	0.0141974	TRUE
840	DPYSL4	14848	3.23387	0.00122124	0.0142117	TRUE
841	PRSS23	11487	3.23252	0.00122704	0.0142581	TRUE
842	RAB10	13810	3.22975	0.00123899	0.0143863	TRUE
843	NHLRC1	2411	3.22712	0.00125044	0.0145086	TRUE
844	WDR17	9656	3.22571	0.00125659	0.0145692	TRUE
845	FAR2P1	11235	3.2255	0.00125752	0.0145693	TRUE
846	B3GALNT1	7857	3.22504	0.00125955	0.014582	TRUE
847	ACOT2	8693	3.22214	0.00127238	0.0146982	TRUE
848	KIF2A	1489	3.22112	0.0012769	0.0147268	TRUE
849	APCDD1	6141	3.22069	0.00127882	0.0147293	TRUE
850	ALDH1L1	45	3.21877	0.00128739	0.0148064	TRUE
851	PI4KA	14151	3.21815	0.0012902	0.014808	TRUE
852	PID1	1487	3.21809	0.00129047	0.014808	TRUE
853	RGS14	1546	3.21657	0.00129732	0.0148555	TRUE
854	ADGRB2	8150	3.21608	0.00129955	0.014869	TRUE
855	MAPK1	1179	3.2159	0.00130038	0.014869	TRUE
856	PDGFRA	1535	3.21549	0.00130222	0.0148791	TRUE
857	ROBO1	11114	3.21429	0.00130769	0.0149308	TRUE
858	AKR1C1	3055	3.2139	0.00130943	0.0149399	TRUE
859	AXL	8184	3.21213	0.00131754	0.0150106	TRUE
860	APOE	9439	3.20939	0.00133015	0.0151215	TRUE
861	NEPRO	15731	3.20907	0.00133165	0.0151224	TRUE
862	DKFZp779M0652	11159	3.20632	0.00134445	0.0152363	TRUE
863	ZNF518B	9208	3.20618	0.00134509	0.0152363	TRUE
864	NFKBIE	893	3.20562	0.00134773	0.0152378	TRUE
865	DHCR7	8312	3.20561	0.00134776	0.0152378	TRUE
866	SLC40A1	3646	3.20535	0.00134896	0.0152378	TRUE
867	MFAP1	9753	3.20533	0.0013491	0.0152378	TRUE
868	AP2B1	3142	3.20465	0.00135228	0.015241	TRUE
869	BMPR1B	1415	3.20415	0.00135464	0.0152566	TRUE
870	BAG3	8156	3.20383	0.00135614	0.0152579	TRUE
871	GMFB	8064	3.2035	0.00135766	0.0152579	TRUE
872	COL23A1	3649	3.20232	0.00136328	0.0152906	TRUE
873	ACTR3B	1750	3.20207	0.00136445	0.0152906	TRUE
874	TTYH3	5721	3.2002	0.0013733	0.0153502	TRUE
875	ZNRF3	10455	3.19891	0.00137948	0.0154042	TRUE
876	RRP7A	7588	3.19852	0.00138135	0.0154142	TRUE
877	MR1	8986	3.19767	0.00138544	0.0154489	TRUE
878	ABCA1	8687	3.19508	0.00139793	0.015577	TRUE
879	KCNK3	15000	3.19474	0.00139955	0.0155841	TRUE
880	LCN12	8376	3.19093	0.00141815	0.0157415	TRUE
881	TPI1	8219	3.19082	0.00141868	0.0157415	TRUE
882	PDZRN4	10618	3.19011	0.00142221	0.0157584	TRUE
883	ARFIP1	10307	3.18938	0.00142577	0.0157867	TRUE
884	RAP1B	15093	3.18457	0.00144969	0.0160066	TRUE
885	FABP5	9431	3.18372	0.00145395	0.0160423	TRUE
886	HBG1	14478	3.1833	0.00145606	0.0160431	TRUE
887	AP3M2	2491	3.18159	0.00146468	0.0160931	TRUE
888	ACOX2	5950	3.18052	0.00147009	0.0161229	TRUE
889	DNAJC2	1609	3.18024	0.00147153	0.0161229	TRUE
890	LGALS3	7109	3.18005	0.00147252	0.0161229	TRUE
891	ERFE	2589	3.17749	0.00148553	0.0162541	TRUE
892	TGFBI	6255	3.17394	0.00150385	0.0163794	TRUE
893	FAM57A	10517	3.1732	0.0015077	0.0163946	TRUE
894	ZFP36L1	15557	3.17319	0.00150774	0.0163946	TRUE
895	NT5DC3	8892	3.17281	0.00150969	0.0164044	TRUE
896	MED16	3510	3.17216	0.00151309	0.0164187	TRUE
897	NTNG2	9087	3.17185	0.00151472	0.0164251	TRUE
898	BCRP2	1208	3.17115	0.00151839	0.0164536	TRUE
899	WNT7B	7134	3.17041	0.00152226	0.0164841	TRUE
900	TLK1	310	3.1696	0.00152651	0.0165189	TRUE
901	LINC02217	1987	3.16827	0.00153351	0.0165831	TRUE
902	SLC2A4RG	2584	3.16703	0.00154006	0.0166425	TRUE
903	PPM1M	9516	3.16609	0.001545	0.0166846	TRUE
904	ERH	1470	3.16578	0.00154666	0.0166886	TRUE
905	PSENEN	5664	3.16563	0.0015475	0.0166886	TRUE
906	HCG23	488	3.16464	0.00155276	0.0167339	TRUE
907	DOC2B	15520	3.1632	0.00156046	0.0167927	TRUE
908	NSFL1C	1322	3.16186	0.00156766	0.0168236	TRUE
909	S1PR1	1188	3.16149	0.00156963	0.0168236	TRUE
910	KLHL2	1617	3.16039	0.0015756	0.0168761	TRUE
911	STON2	272	3.16005	0.00157743	0.0168841	TRUE
912	GUK1	8135	3.15963	0.0015797	0.0168958	TRUE
913	MDGA1	7754	3.15754	0.00159107	0.0169956	TRUE
914	PTPRO	11440	3.15706	0.00159371	0.0170122	TRUE
915	GRAMD4	6525	3.15618	0.00159852	0.017052	TRUE
916	KCTD6	1439	3.15545	0.0016025	0.0170712	TRUE
917	AKIRIN2	908	3.15488	0.00160564	0.0170889	TRUE
918	SCN9A	258	3.15476	0.00160632	0.0170889	TRUE
919	ABHD17C	2602	3.1542	0.00160936	0.0171097	TRUE
920	HRAS	291	3.15383	0.00161145	0.0171203	TRUE
921	SIDT2	5621	3.15308	0.00161556	0.0171524	TRUE
922	TPD52	9675	3.15207	0.00162117	0.0172003	TRUE
923	C11orf97	1528	3.15128	0.00162555	0.0172219	TRUE
924	VPS37D	2037	3.15035	0.00163076	0.0172525	TRUE
925	NEBL-AS1	2819	3.15021	0.00163156	0.0172525	TRUE
926	CDH8	2427	3.14727	0.00164805	0.0173918	TRUE
927	RARRES3	4180	3.14689	0.00165019	0.0173919	TRUE
928	ADCYAP1	5732	3.14687	0.00165027	0.0173919	TRUE
929	SCRG1	1300	3.14395	0.00166686	0.0175432	TRUE
930	AKR7A2	12703	3.14365	0.00166855	0.0175433	TRUE
931	TNS3	4315	3.14177	0.00167927	0.0176267	TRUE
932	GALM	12270	3.1415	0.00168082	0.0176313	TRUE
933	TPI1P2	10116	3.14102	0.00168359	0.0176485	TRUE
934	HTR1E	5882	3.13908	0.00169478	0.0177304	TRUE
935	TUBB2B	318	3.13793	0.00170148	0.0177652	TRUE
936	TMEM108	3332	3.13735	0.00170482	0.0177695	TRUE
937	DHRSX	13306	3.13708	0.00170641	0.0177695	TRUE
938	TMEM176B	4201	3.13687	0.0017076	0.0177701	TRUE
939	SMIM10L2B	9392	3.13594	0.00171301	0.0178029	TRUE
940	XRCC6	10026	3.13564	0.00171478	0.0178095	TRUE
941	SEMA3C	14406	3.13331	0.00172845	0.0179042	TRUE
942	GLI3	4528	3.13125	0.00174063	0.0179976	TRUE
943	UFL1	3946	3.129	0.00175403	0.0181097	TRUE
944	IL17RB	5945	3.12875	0.0017555	0.018113	TRUE
945	IL34	14074	3.12697	0.00176615	0.018199	TRUE
946	GPC4	2537	3.12602	0.00177192	0.0182214	TRUE
947	APTR	5927	3.12561	0.00177437	0.0182241	TRUE
948	IQCK	11301	3.12436	0.00178193	0.0182603	TRUE
949	WFS1	33	3.12368	0.00178604	0.0182724	TRUE
950	LDHA	2519	3.1227	0.001792	0.0183096	TRUE
951	YPEL2	8215	3.12227	0.00179462	0.0183245	TRUE
952	LYRM9	10274	3.12127	0.00180076	0.0183551	TRUE
953	DDX25	14019	3.12104	0.00180217	0.0183551	TRUE
954	C8orf82	2954	3.12069	0.00180427	0.0183551	TRUE
955	JPH4	10311	3.12064	0.00180457	0.0183551	TRUE
956	STOM	8319	3.12047	0.00180561	0.0183551	TRUE
957	RGS9	4749	3.12044	0.00180579	0.0183551	TRUE
958	CHST7	3549	3.11923	0.00181322	0.0183934	TRUE
959	SLC25A18	2498	3.11907	0.00181423	0.0183934	TRUE
960	GSKIP	4434	3.11829	0.00181901	0.0184182	TRUE
961	PRDX6	15327	3.1169	0.00182764	0.0184863	TRUE
962	MYB	7792	3.11671	0.00182879	0.0184863	TRUE
963	DCN	5802	3.11411	0.00184503	0.0186188	TRUE
964	GLUL	9973	3.11396	0.00184592	0.0186188	TRUE
965	CCIN	268	3.11376	0.00184717	0.0186195	TRUE
966	CTXN1	13345	3.11128	0.00186276	0.0187314	TRUE
967	TTYH1	5912	3.11079	0.00186587	0.0187317	TRUE
968	PERM1	14578	3.11073	0.00186626	0.0187317	TRUE
969	NBAS	1948	3.10986	0.00187174	0.018771	TRUE
970	DOK4	9234	3.10919	0.00187602	0.0188005	TRUE
971	GSS	11901	3.10863	0.00187956	0.0188005	TRUE
972	ZER1	10221	3.10846	0.00188065	0.0188005	TRUE
973	CETN2	11040	3.10809	0.00188299	0.018812	TRUE
974	CNIH2	1554	3.10744	0.00188713	0.0188201	TRUE
975	MRPL10	4910	3.10722	0.00188859	0.0188201	TRUE
976	USP9X	3987	3.10705	0.00188963	0.0188201	TRUE
977	NPM1	1173	3.10703	0.00188978	0.0188201	TRUE
978	PRDX1	10908	3.10595	0.00189669	0.018877	TRUE
979	KCNV1	9719	3.10391	0.00190983	0.0189598	TRUE
980	WDR6	8543	3.10213	0.00192132	0.0190619	TRUE
981	MRPL37	7612	3.10028	0.00193338	0.0191303	TRUE
982	RELN	8392	3.10017	0.00193408	0.0191303	TRUE
983	KDELR1	4563	3.10013	0.00193436	0.0191303	TRUE
984	ZPR1	1014	3.10002	0.00193508	0.0191303	TRUE
985	RAN	1335	3.09707	0.00195444	0.0192584	TRUE
986	STIM1	1765	3.09687	0.00195577	0.0192584	TRUE
987	S100A13	2169	3.0951	0.00196746	0.019361	TRUE
988	CCDC6	13346	3.09078	0.00199631	0.0195716	TRUE
989	NUDT16L1	13517	3.09045	0.00199855	0.0195719	TRUE
990	WWC1	1270	3.08999	0.00200161	0.0195747	TRUE
991	NISCH	6033	3.08964	0.00200396	0.0195781	TRUE
992	FAH	3122	3.08957	0.00200444	0.0195781	TRUE
993	SRP14	3023	3.08901	0.00200824	0.0195995	TRUE
994	PRR29	1893	3.08871	0.00201025	0.0195995	TRUE
995	ALG1L	8889	3.08831	0.00201301	0.0195995	TRUE
996	CD83	13405	3.08824	0.00201344	0.0195995	TRUE
997	LCMT1	6003	3.08751	0.00201838	0.0196291	TRUE
998	PCMTD2	2778	3.08547	0.0020323	0.0197522	TRUE
999	PPAT	2326	3.08524	0.00203391	0.0197556	TRUE
1000	CD200	6457	3.0834	0.0020465	0.0198534	TRUE
1001	ARHGDIG	3463	3.08265	0.00205167	0.0198838	TRUE
1002	TLCD1	11876	3.08258	0.00205216	0.0198838	TRUE
1003	SHISA5	11063	3.07946	0.00207373	0.0200312	TRUE
1004	NIT2	13227	3.07679	0.00209242	0.0201623	TRUE
1005	PDLIM5	669	3.07572	0.00209993	0.0202222	TRUE
1006	NBDY	8211	3.07493	0.00210552	0.0202637	TRUE
1007	RNGTT	8236	3.07347	0.00211589	0.0203138	TRUE
1008	PEG10	11673	3.07261	0.00212198	0.0203523	TRUE
1009	TUBA1C	4874	3.07247	0.00212297	0.0203523	TRUE
1010	PTN	13643	3.07212	0.00212544	0.0203559	TRUE
1011	LFNG	12240	3.07108	0.00213288	0.0204147	TRUE
1012	ARMC10	3514	3.06954	0.00214389	0.0204828	TRUE
1013	ARHGEF26-AS1	3966	3.06928	0.00214577	0.0204883	TRUE
1014	CALB2	1839	3.06897	0.00214795	0.0204967	TRUE
1015	MAP2K1	4898	3.06874	0.00214967	0.0205007	TRUE
1016	ERICH3	6140	3.06836	0.00215236	0.0205139	TRUE
1017	MEIS3	3420	3.0674	0.00215928	0.020555	TRUE
1018	TMEM106B	11222	3.06697	0.00216244	0.0205726	TRUE
1019	SYN2	1449	3.06529	0.00217457	0.0206381	TRUE
1020	MCTP1	2040	3.06506	0.00217629	0.020642	TRUE
1021	EDARADD	7997	3.06382	0.00218533	0.0207152	TRUE
1022	CSTB	7668	3.06218	0.0021973	0.0208162	TRUE
1023	HEPH	8108	3.06194	0.0021991	0.0208207	TRUE
1024	SV2B	10964	3.05982	0.00221472	0.0209309	TRUE
1025	GNAO1	2562	3.05814	0.00222718	0.0210107	TRUE
1026	ZFR	12812	3.05784	0.00222938	0.0210189	TRUE
1027	ACTG1	11288	3.0573	0.00223344	0.0210446	TRUE
1028	AK5	6184	3.05612	0.0022422	0.0211015	TRUE
1029	TSPAN14	9444	3.05541	0.00224753	0.0211268	TRUE
1030	PTGES3	10919	3.05482	0.00225196	0.0211463	TRUE
1031	RTL8C	8476	3.05366	0.0022607	0.0212054	TRUE
1032	KRT17	13590	3.05358	0.00226128	0.0212054	TRUE
1033	FBXL2	14570	3.05307	0.00226513	0.0212203	TRUE
1034	ENDOU	841	3.05301	0.00226557	0.0212203	TRUE
1035	STMN1	3029	3.05234	0.00227062	0.0212423	TRUE
1036	CCDC153	2108	3.05188	0.00227414	0.0212627	TRUE
1037	BCAN	6634	3.05053	0.00228434	0.0213149	TRUE
1038	NRAP	1241	3.04951	0.00229218	0.0213553	TRUE
1039	MRPL20	12708	3.04729	0.00230916	0.0214446	TRUE
1040	STYK1	6262	3.04712	0.00231048	0.0214446	TRUE
1041	SCN2A	1423	3.047	0.00231139	0.0214446	TRUE
1042	DDRGK1	4958	3.04683	0.00231266	0.0214446	TRUE
1043	RLBP1	12409	3.04574	0.00232109	0.0214822	TRUE
1044	SLC2A10	1838	3.04551	0.00232284	0.0214822	TRUE
1045	CNTN6	14529	3.04542	0.00232355	0.0214822	TRUE
1046	TOX4	6133	3.04281	0.00234383	0.0216444	TRUE
1047	ECT2	12546	3.04133	0.00235532	0.0217311	TRUE
1048	KCNN3	7041	3.04125	0.00235598	0.0217311	TRUE
1049	ADGRB3	1424	3.0407	0.00236031	0.021752	TRUE
1050	FAM89A	13812	3.04061	0.00236102	0.021752	TRUE
1051	ZC2HC1C	7720	3.03974	0.00236779	0.0218017	TRUE
1052	A1BG-AS1	4756	3.03797	0.00238175	0.0219029	TRUE
1053	LRRC56	4249	3.03782	0.00238296	0.0219029	TRUE
1054	GPR6	10053	3.03579	0.00239907	0.0220253	TRUE
1055	DOC2A	6327	3.03527	0.00240317	0.0220501	TRUE
1056	PTRH1	2207	3.03425	0.00241133	0.022112	TRUE
1057	EMC7	7568	3.03334	0.00241863	0.0221532	TRUE
1058	BSN	1762	3.03269	0.00242388	0.0221883	TRUE
1059	YPEL5	2249	3.03015	0.00244431	0.0223573	TRUE
1060	MAGEH1	1143	3.03004	0.00244517	0.0223573	TRUE
1061	CCNH	2923	3.02939	0.00245051	0.022393	TRUE
1062	FIBIN	572	3.02641	0.00247478	0.0225887	TRUE
1063	NEK2	12989	3.02611	0.00247723	0.0225979	TRUE
1064	NMNAT3	6524	3.02529	0.00248393	0.0226459	TRUE
1065	BMP6	7502	3.02412	0.00249354	0.0227072	TRUE
1066	FABP5P3	3878	3.02329	0.00250039	0.0227433	TRUE
1067	ZNF436	3157	3.02231	0.00250849	0.0227907	TRUE
1068	IDI1	2840	3.02166	0.00251394	0.0228197	TRUE
1069	BTRC	749	3.02158	0.00251458	0.0228197	TRUE
1070	TMEM205	4620	3.02058	0.00252288	0.0228559	TRUE
1071	NLE1	3810	3.02031	0.00252513	0.0228626	TRUE
1072	AIG1	14298	3.01917	0.00253466	0.0229197	TRUE
1073	ANKRD27	13695	3.01904	0.0025358	0.0229197	TRUE
1074	TNFRSF14	7872	3.01784	0.00254582	0.0229708	TRUE
1075	PRKG1	1615	3.01713	0.0025518	0.0230115	TRUE
1076	KRAS	13664	3.01672	0.00255525	0.0230294	TRUE
1077	LOC100129291	2471	3.01559	0.00256484	0.0230894	TRUE
1078	SPON1	15638	3.01497	0.00257007	0.023115	TRUE
1079	FAM117B	7381	3.01442	0.00257474	0.0231257	TRUE
1080	SKAP2	8449	3.01314	0.00258556	0.02317	TRUE
1081	MSI2	863	3.01167	0.00259812	0.0232557	TRUE
1082	ATP6V0D1	7849	3.01119	0.00260226	0.0232557	TRUE
1083	KIAA1191	1205	3.01068	0.00260663	0.0232557	TRUE
1084	MESP1	1697	3.01047	0.00260842	0.0232557	TRUE
1085	SPATC1L	8488	3.00798	0.00262994	0.023421	TRUE
1086	DISP2	6355	3.00613	0.00264596	0.0235099	TRUE
1087	AZIN1	126	3.00597	0.00264739	0.0235099	TRUE
1088	CAPG	14743	3.00466	0.00265877	0.0235844	TRUE
1089	PARP1	1026	3.00402	0.00266434	0.0236205	TRUE
1090	HSBP1	7647	3.00375	0.00266671	0.0236282	TRUE
1091	ACADVL	1523	3.00264	0.00267653	0.0236886	TRUE
1092	EIF4A3	15580	3.00188	0.00268322	0.0237345	TRUE
1093	NECTIN3	4931	3.00133	0.002688	0.0237371	TRUE
1094	RARS	809	3.00119	0.00268926	0.0237371	TRUE
1095	STXBP5	2640	3.00116	0.00268955	0.0237371	TRUE
1096	FILIP1	12647	3.00094	0.00269152	0.0237412	TRUE
1097	TRAPPC2	6186	2.99962	0.00270316	0.0238171	TRUE
1098	GSTM1	13592	2.99626	0.00273313	0.0240409	TRUE
1099	TUBA3D	374	2.99552	0.00273981	0.0240523	TRUE
1100	FZD2	5625	2.9955	0.00273993	0.0240523	TRUE
1101	KCTD4	1475	2.99417	0.00275192	0.0241252	TRUE
1102	C16orf87	6510	2.99334	0.00275945	0.0241644	TRUE
1103	SLC27A3	13449	2.98943	0.00279498	0.0244212	TRUE
1104	SLC39A6	2687	2.98882	0.00280056	0.0244428	TRUE
1105	CMAS	3326	2.9872	0.00281544	0.0245454	TRUE
1106	CPLX3	2470	2.98331	0.00285147	0.02475	TRUE
1107	GALNT16	6273	2.98255	0.00285859	0.0247895	TRUE
1108	C2orf69	10258	2.98249	0.00285918	0.0247895	TRUE
1109	GTF3C4	4743	2.9823	0.00286091	0.0247909	TRUE
1110	TMEFF2	13503	2.98152	0.0028682	0.0248404	TRUE
1111	LCLAT1	11545	2.98061	0.00287675	0.0248803	TRUE
1112	TPST1	6727	2.98053	0.00287755	0.0248803	TRUE
1113	RBM8A	15680	2.97827	0.00289884	0.0250297	TRUE
1114	HEBP1	13696	2.97819	0.0028996	0.0250297	TRUE
1115	CDC34	2967	2.9757	0.00292318	0.0251875	TRUE
1116	GRIA2	925	2.97455	0.00293416	0.025245	TRUE
1117	C12orf76	3556	2.97367	0.00294263	0.0252627	TRUE
1118	RTN4RL2	12913	2.97238	0.00295497	0.0253398	TRUE
1119	PYGL	7623	2.97223	0.00295644	0.0253398	TRUE
1120	ANKRD30B	6284	2.97008	0.0029772	0.02549	TRUE
1121	THRB	9793	2.96896	0.00298811	0.0255393	TRUE
1122	PIH1D2	6267	2.96882	0.00298945	0.0255393	TRUE
1123	CCDC85A	1245	2.968	0.00299745	0.0255938	TRUE
1124	HECTD4	1510	2.96567	0.00302027	0.0257189	TRUE
1125	NFIA	13927	2.9644	0.00303273	0.025811	TRUE
1126	TMEM65	4023	2.96394	0.00303727	0.0258163	TRUE
1127	DAD1	9344	2.96354	0.00304121	0.0258163	TRUE
1128	ZFPM1	13758	2.96288	0.0030477	0.0258267	TRUE
1129	BCL11B	15523	2.96155	0.00306094	0.0259089	TRUE
1130	TBPL1	10442	2.96141	0.00306234	0.0259089	TRUE
1131	ERICH6-AS1	6287	2.96041	0.00307228	0.0259725	TRUE
1132	CDO1	8808	2.96032	0.00307316	0.0259725	TRUE
1133	HEYL	3770	2.9588	0.00308837	0.0260865	TRUE
1134	ME3	289	2.95734	0.00310304	0.0261739	TRUE
1135	NOTCH2	15649	2.9563	0.00311358	0.0262297	TRUE
1136	CCDC189	5084	2.95519	0.00312481	0.0262757	TRUE
1137	ABHD4	2452	2.95508	0.00312586	0.0262757	TRUE
1138	SHISA9	10519	2.95411	0.00313571	0.0263012	TRUE
1139	MFAP4	5789	2.95406	0.00313623	0.0263012	TRUE
1140	TBC1D10A	6111	2.95397	0.0031371	0.0263012	TRUE
1141	NTSR2	4733	2.95369	0.00313999	0.0263114	TRUE
1142	GRIK4	206	2.95317	0.00314532	0.026328	TRUE
1143	LMCD1	12077	2.95239	0.00315322	0.0263802	TRUE
1144	TEK	9880	2.95095	0.00316796	0.0264753	TRUE
1145	NEURL1B	11108	2.95027	0.00317495	0.0265101	TRUE
1146	CCDC85C	4736	2.94992	0.00317851	0.0265101	TRUE
1147	FOXG1	2271	2.94989	0.00317885	0.0265101	TRUE
1148	DACH2	5457	2.9489	0.00318908	0.0265813	TRUE
1149	LYRM2	9500	2.94692	0.00320954	0.0267235	TRUE
1150	LOC105379807	13609	2.9467	0.00321188	0.0267289	TRUE
1151	SOX11	6573	2.94575	0.00322174	0.0267826	TRUE
1152	GNG12	13650	2.94529	0.00322652	0.0268082	TRUE
1153	CERS4	13250	2.94464	0.00323334	0.0268365	TRUE
1154	GABRE	10194	2.94321	0.00324832	0.0269325	TRUE
1155	HERC5	2196	2.94036	0.00327828	0.0270631	TRUE
1156	DCHS1	8406	2.93975	0.00328479	0.0270631	TRUE
1157	MSMO1	13158	2.93922	0.00329037	0.0270674	TRUE
1158	ST6GALNAC5	15602	2.93797	0.00330364	0.0271339	TRUE
1159	TMEM70	8467	2.93747	0.00330903	0.0271518	TRUE
1160	CDC42BPB	820	2.9368	0.00331615	0.02718	TRUE
1161	PHYHD1	3257	2.93657	0.00331867	0.0271865	TRUE
1162	HGH1	2365	2.93588	0.00332605	0.0272328	TRUE
1163	MT3	4843	2.9357	0.00332792	0.0272339	TRUE
1164	GPD2	12099	2.93535	0.00333174	0.027251	TRUE
1165	TBCB	6789	2.93508	0.00333459	0.0272601	TRUE
1166	CNMD	2191	2.93484	0.00333722	0.0272675	TRUE
1167	DENR	9816	2.93373	0.00334914	0.0273508	TRUE
1168	DNALI1	11638	2.93272	0.00336011	0.0274261	TRUE
1169	ARMCX1	194	2.93162	0.00337202	0.0274525	TRUE
1170	ACAT2	8923	2.93161	0.00337207	0.0274525	TRUE
1171	KCND2	11892	2.93127	0.00337582	0.0274689	TRUE
1172	RHOC	13738	2.93037	0.00338556	0.0275159	TRUE
1173	GTF3C6	2946	2.93015	0.00338798	0.0275159	TRUE
1174	DAAM1	10451	2.9301	0.00338858	0.0275159	TRUE
1175	LOC101927420	9813	2.92755	0.00341642	0.0276705	TRUE
1176	STOX1	10557	2.92526	0.00344166	0.0278463	TRUE
1177	LOC101927318	11651	2.9238	0.00345791	0.0279635	TRUE
1178	ILF3-AS1	11919	2.92361	0.00346	0.027966	TRUE
1179	ADCY7	9838	2.92317	0.00346483	0.0279777	TRUE
1180	IFT140	9777	2.92315	0.00346507	0.0279777	TRUE
1181	PSME1	1365	2.923	0.00346679	0.0279777	TRUE
1182	SPTLC1	929	2.92265	0.00347071	0.027995	TRUE
1183	FKBP14	3757	2.92171	0.00348114	0.0280648	TRUE
1184	TRABD2A	9354	2.9215	0.0034835	0.0280695	TRUE
1185	UBA52	5600	2.92131	0.00348561	0.0280721	TRUE
1186	CYB5R3	880	2.92037	0.0034961	0.0281135	TRUE
1187	ANKRD50	3894	2.9191	0.00351041	0.0282141	TRUE
1188	EDF1	563	2.91872	0.00351466	0.02823	TRUE
1189	SEC23IP	9792	2.91805	0.00352229	0.0282519	TRUE
1190	SCG3	1111	2.91657	0.00353906	0.0283286	TRUE
1191	SMIM29	9606	2.91556	0.00355055	0.0283918	TRUE
1192	PIANP	2031	2.91515	0.00355521	0.0284146	TRUE
1193	HDAC9	944	2.91448	0.00356281	0.0284464	TRUE
1194	FNDC11	13142	2.91382	0.00357038	0.028485	TRUE
1195	APMAP	9506	2.91315	0.00357799	0.0285243	TRUE
1196	DNAJB6	7184	2.90978	0.00361683	0.0287757	TRUE
1197	FNDC3A	15024	2.9084	0.00363287	0.0288695	TRUE
1198	SAMD4A	13439	2.90818	0.00363537	0.0288695	TRUE
1199	PSAT1	1511	2.90803	0.00363715	0.0288695	TRUE
1200	MAFG	9756	2.90754	0.0036429	0.0288695	TRUE
1201	VOPP1	1093	2.9075	0.00364326	0.0288695	TRUE
1202	HACD1	12112	2.90735	0.00364505	0.0288695	TRUE
1203	FBXL3	6453	2.90719	0.00364696	0.0288695	TRUE
1204	BBS4	12113	2.90596	0.00366127	0.0289294	TRUE
1205	CNRIP1	2922	2.90591	0.00366188	0.0289294	TRUE
1206	FAM160A2	4458	2.90557	0.00366584	0.0289316	TRUE
1207	PACRG	7778	2.90412	0.00368287	0.0290224	TRUE
1208	LRRTM4	593	2.9033	0.00369249	0.0290286	TRUE
1209	CLDN10	4512	2.90327	0.00369287	0.0290286	TRUE
1210	SOX4	8129	2.90298	0.00369628	0.0290409	TRUE
1211	SLC2A13	14153	2.90182	0.00370998	0.0291029	TRUE
1212	ASXL3	6831	2.90169	0.00371157	0.0291029	TRUE
1213	KIF3C	899	2.90094	0.00372043	0.0291579	TRUE
1214	TMEM87B	7417	2.90041	0.00372678	0.0291931	TRUE
1215	MID1	9000	2.89963	0.00373603	0.0292459	TRUE
1216	EMX2OS	5855	2.89937	0.0037391	0.0292459	TRUE
1217	TMEM208	99	2.89873	0.0037468	0.0292916	TRUE
1218	C12orf73	7734	2.89831	0.00375181	0.0293017	TRUE
1219	FAM86C1	285	2.89813	0.00375395	0.0293039	TRUE
1220	SLC39A4	11112	2.89792	0.00375642	0.0293086	TRUE
1221	NMU	4779	2.89744	0.00376216	0.0293374	TRUE
1222	VAV1	423	2.8973	0.00376384	0.0293374	TRUE
1223	USP43	9005	2.896	0.00377951	0.0294421	TRUE
1224	SUMO3	4648	2.89588	0.00378101	0.0294421	TRUE
1225	POLR2L	13939	2.89519	0.00378926	0.0294918	TRUE
1226	HPCAL1	3725	2.8949	0.00379283	0.029505	TRUE
1227	PDE1A	11155	2.89423	0.0038009	0.0295322	TRUE
1228	CENPF	4419	2.89293	0.00381663	0.0296169	TRUE
1229	RNF5	12700	2.892	0.00382804	0.0296841	TRUE
1230	LOC101927811	2417	2.89177	0.0038308	0.0296841	TRUE
1231	GALNT17	11299	2.8916	0.00383282	0.0296841	TRUE
1232	PIGS	11027	2.8908	0.00384259	0.0297451	TRUE
1233	MRPL14	1638	2.88975	0.00385546	0.0298163	TRUE
1234	SCN3A	3242	2.88974	0.00385557	0.0298163	TRUE
1235	GTDC1	12186	2.88822	0.00387435	0.0299468	TRUE
1236	GCNT1	6480	2.88786	0.00387877	0.0299625	TRUE
1237	GSTO2	8697	2.88766	0.00388123	0.0299625	TRUE
1238	ATP6V0B	11566	2.88749	0.00388328	0.0299625	TRUE
1239	E2F5	249	2.88671	0.0038929	0.0300165	TRUE
1240	CLPS	6177	2.88485	0.003916	0.030113	TRUE
1241	CNTN4	12904	2.88481	0.00391646	0.030113	TRUE
1242	SLC4A3	14794	2.88478	0.00391689	0.030113	TRUE
1243	36951	2235	2.88391	0.00392767	0.0301664	TRUE
1244	DPYD	7500	2.88359	0.00393173	0.0301829	TRUE
1245	TCP1	9511	2.88331	0.00393516	0.0301945	TRUE
1246	ARSF	13501	2.88263	0.00394365	0.0302407	TRUE
1247	FAM71F1	1314	2.88239	0.00394675	0.0302407	TRUE
1248	ASIC2	3079	2.88236	0.0039471	0.0302407	TRUE
1249	TUBB3	3839	2.88218	0.00394938	0.0302407	TRUE
1250	SEC61A2	845	2.88176	0.00395462	0.0302407	TRUE
1251	NMI	6095	2.88046	0.00397097	0.0303068	TRUE
1252	ALKBH7	12140	2.88018	0.00397442	0.0303184	TRUE
1253	ADGRG1	4800	2.87954	0.00398253	0.0303509	TRUE
1254	SLC25A23	2790	2.87938	0.00398458	0.0303518	TRUE
1255	ASS1	107	2.87909	0.00398819	0.0303647	TRUE
1256	UBE2S	15574	2.87795	0.00400265	0.0304506	TRUE
1257	NELFE	24	2.87402	0.00405281	0.0307525	TRUE
1258	KCNT2	15660	2.87381	0.00405555	0.0307585	TRUE
1259	CA4	1731	2.87291	0.0040671	0.0308116	TRUE
1260	SLC17A7	8373	2.8715	0.0040853	0.0308806	TRUE
1261	PYCR1	2202	2.87149	0.00408538	0.0308806	TRUE
1262	CCDC90B	10827	2.87082	0.00409411	0.0309169	TRUE
1263	EXOC3-AS1	14601	2.86915	0.00411575	0.0310506	TRUE
1264	TUBA4B	4275	2.86866	0.00412212	0.0310688	TRUE
1265	TSTD1	15165	2.86831	0.00412674	0.0310887	TRUE
1266	CYP2D6	9969	2.86797	0.00413115	0.0311071	TRUE
1267	APOM	7154	2.86678	0.0041467	0.031182	TRUE
1268	RBM12	15535	2.86675	0.00414713	0.031182	TRUE
1269	GABBR1	2127	2.86525	0.00416685	0.0312564	TRUE
1270	PTPRR	13092	2.86436	0.00417848	0.0312988	TRUE
1271	PTTG1IP	11799	2.86233	0.00420534	0.0314635	TRUE
1272	SNRNP27	13663	2.86225	0.00420646	0.0314635	TRUE
1273	TOP2B	14278	2.86167	0.00421411	0.0314909	TRUE
1274	LRRN1	3066	2.86102	0.00422286	0.0315412	TRUE
1275	KCNK1	9382	2.86071	0.00422687	0.0315562	TRUE
1276	SOD1	9144	2.85923	0.00424675	0.0316746	TRUE
1277	RFX3	14089	2.8581	0.00426183	0.031757	TRUE
1278	PLEKHO2	4016	2.85759	0.00426868	0.0317929	TRUE
1279	ADGRL3	826	2.85693	0.00427755	0.0318289	TRUE
1280	SEM1	14875	2.8564	0.00428482	0.0318679	TRUE
1281	MIIP	7794	2.85621	0.00428733	0.0318716	TRUE
1282	C19orf25	14630	2.85506	0.00430282	0.0319372	TRUE
1283	STK32C	4655	2.85469	0.00430791	0.0319492	TRUE
1284	PUM1	13613	2.85429	0.00431326	0.0319738	TRUE
1285	ACTA1	9614	2.8538	0.00431999	0.0320086	TRUE
1286	MAD2L2	2245	2.85293	0.0043318	0.0320659	TRUE
1287	SLC25A42	15087	2.85161	0.00434988	0.0321544	TRUE
1288	TMEM128	5018	2.8509	0.00435955	0.0321837	TRUE
1289	SULF2	7117	2.85072	0.00436202	0.0321837	TRUE
1290	GPRC5C	14904	2.84812	0.00439781	0.0323991	TRUE
1291	SPIN4	12175	2.8476	0.00440509	0.0324104	TRUE
1292	PYGO2	7902	2.84718	0.00441079	0.0324344	TRUE
1293	TSPYL4	5140	2.84601	0.00442704	0.0324354	TRUE
1294	LAMC3	7679	2.84566	0.00443198	0.0324565	TRUE
1295	CCDC167	7940	2.84519	0.00443842	0.0324886	TRUE
1296	PTGR2	108	2.84501	0.00444095	0.032492	TRUE
1297	PRMT2	11283	2.84337	0.00446394	0.0326285	TRUE
1298	GNG2	3315	2.84323	0.00446583	0.0326285	TRUE
1299	C16orf58	8850	2.84253	0.00447563	0.0326698	TRUE
1300	PYCR3	9318	2.84108	0.00449612	0.032789	TRUE
1301	VAMP2	13160	2.84037	0.00450607	0.0328311	TRUE
1302	YWHAG	5508	2.83991	0.00451257	0.0328633	TRUE
1303	CYP46A1	2001	2.83799	0.00453992	0.0330319	TRUE
1304	TVP23A	12058	2.83711	0.00455246	0.0331079	TRUE
1305	SUMF1	155	2.83691	0.0045553	0.0331132	TRUE
1306	CERS6	413	2.83658	0.00455997	0.0331236	TRUE
1307	OSCP1	5534	2.83651	0.00456094	0.0331236	TRUE
1308	SPATA33	9143	2.83603	0.00456774	0.0331577	TRUE
1309	ACTG1P4	11013	2.83577	0.00457146	0.0331694	TRUE
1310	LOXL1	5911	2.8351	0.00458119	0.0332118	TRUE
1311	METTL5	3366	2.83507	0.00458152	0.0332118	TRUE
1312	FBXL16	7286	2.83359	0.00460283	0.033351	TRUE
1313	PGRMC1	2981	2.83069	0.00464474	0.0336102	TRUE
1314	37316	2865	2.83067	0.00464502	0.0336102	TRUE
1315	MAPRE2	360	2.82925	0.00466575	0.0336983	TRUE
1316	PDGFB	1991	2.82809	0.00468259	0.0337809	TRUE
1317	LAMTOR2	2358	2.82802	0.00468363	0.0337809	TRUE
1318	DHDDS	10032	2.82778	0.0046872	0.0337848	TRUE
1319	DHX58	12046	2.82655	0.0047052	0.0338598	TRUE
1320	CAMKV	4062	2.82624	0.00470981	0.0338766	TRUE
1321	DPF1	9832	2.82605	0.00471255	0.0338808	TRUE
1322	FUT10	7587	2.82569	0.00471796	0.0338888	TRUE
1323	YJEFN3	6405	2.82531	0.00472355	0.0339073	TRUE
1324	TNIP3	15684	2.82522	0.00472485	0.0339073	TRUE
1325	TMEM233	15106	2.82363	0.00474826	0.0339896	TRUE
1326	LGI1	1999	2.82293	0.00475874	0.0340406	TRUE
1327	LNPK	2867	2.82265	0.00476287	0.0340406	TRUE
1328	FBLN2	913	2.82203	0.00477209	0.0340837	TRUE
1329	AHCYL1	212	2.82036	0.00479698	0.0342222	TRUE
1330	LPP	15530	2.8188	0.00482032	0.0342955	TRUE
1331	CTC1	4953	2.81799	0.00483253	0.0343513	TRUE
1332	SMAD2	8458	2.81685	0.00484973	0.034427	TRUE
1333	BPHL	4009	2.81633	0.00485762	0.0344648	TRUE
1334	RYR1	230	2.81621	0.00485943	0.0344648	TRUE
1335	ITM2C	11198	2.8137	0.00489746	0.034615	TRUE
1336	ITPRIPL2	14668	2.81362	0.00489877	0.034615	TRUE
1337	SMG8	7741	2.81359	0.00489921	0.034615	TRUE
1338	PTPRK	2286	2.81351	0.0049004	0.034615	TRUE
1339	PPP1R17	3553	2.8127	0.00491281	0.0346544	TRUE
1340	COPS4	2560	2.81253	0.0049153	0.0346544	TRUE
1341	PLXNC1	14723	2.81242	0.00491698	0.0346544	TRUE
1342	FUCA1	9544	2.81223	0.00491999	0.0346568	TRUE
1343	PIAS3	1334	2.81211	0.0049218	0.0346568	TRUE
1344	SH2D1B	8169	2.81195	0.00492426	0.0346568	TRUE
1345	DNAJA1	7926	2.8112	0.00493577	0.0346815	TRUE
1346	PCDH18	7464	2.81116	0.00493625	0.0346815	TRUE
1347	UMPS	13068	2.80987	0.00495621	0.034787	TRUE
1348	GATM	11256	2.80956	0.0049609	0.034787	TRUE
1349	TCERG1L	15359	2.80933	0.00496447	0.034787	TRUE
1350	RPL12	6008	2.80931	0.00496477	0.034787	TRUE
1351	KLHL1	5726	2.80672	0.00500483	0.0350227	TRUE
1352	TRAPPC2L	4821	2.80605	0.00501523	0.0350799	TRUE
1353	IARS	12847	2.80578	0.00501956	0.0350946	TRUE
1354	DSTN	15322	2.80343	0.00505625	0.0352728	TRUE
1355	DOCK7	13870	2.80256	0.00506982	0.0353361	TRUE
1356	TM7SF2	10928	2.8014	0.00508809	0.0354478	TRUE
1357	LAPTM4A	3636	2.79956	0.00511715	0.0356305	TRUE
1358	RNASEH2C	2073	2.79945	0.00511901	0.0356305	TRUE
1359	LINC01750	6975	2.79932	0.0051211	0.0356305	TRUE
1360	NAA35	5866	2.79917	0.00512338	0.0356306	TRUE
1361	FDPSP2	15112	2.7987	0.0051308	0.0356664	TRUE
1362	NPHS1	1315	2.79826	0.00513781	0.035671	TRUE
1363	ATRN	3134	2.7982	0.00513889	0.035671	TRUE
1364	CHRM3	208	2.79809	0.00514052	0.035671	TRUE
1365	UHRF2	14462	2.79754	0.00514931	0.0357005	TRUE
1366	NRDC	13460	2.79631	0.00516903	0.0357742	TRUE
1367	APLNR	14083	2.79547	0.00518248	0.0358373	TRUE
1368	SNX3	7238	2.79545	0.00518269	0.0358373	TRUE
1369	HDGFL3	2648	2.79415	0.00520359	0.0359187	TRUE
1370	TRIQK	12727	2.79351	0.00521402	0.0359672	TRUE
1371	TIMP1	3647	2.79329	0.00521747	0.0359672	TRUE
1372	RIIAD1	2985	2.79261	0.00522855	0.036012	TRUE
1373	RNF11	172	2.79121	0.00525122	0.0361524	TRUE
1374	GLUD1	8166	2.79095	0.00525534	0.0361644	TRUE
1375	PLPBP	15306	2.7908	0.00525773	0.0361644	TRUE
1376	HGD	13541	2.79067	0.00525986	0.0361644	TRUE
1377	TIMM10	4050	2.79052	0.00526243	0.0361663	TRUE
1378	CBFA2T3	2962	2.78989	0.00527263	0.0362206	TRUE
1379	SUPT7L	2851	2.78945	0.00527973	0.0362535	TRUE
1380	CACHD1	5089	2.78916	0.00528454	0.0362563	TRUE
1381	ANXA1	12587	2.78914	0.00528474	0.0362563	TRUE
1382	USF3	9918	2.78866	0.00529258	0.0362943	TRUE
1383	NUP85	10512	2.7867	0.00532476	0.0364991	TRUE
1384	SLC22A18	7600	2.78632	0.00533106	0.0365263	TRUE
1385	AGT	759	2.78426	0.00536507	0.0367114	TRUE
1386	THY1	3075	2.78396	0.00536997	0.036729	TRUE
1387	TKFC	6501	2.78361	0.00537583	0.0367531	TRUE
1388	UBE2A	14124	2.78301	0.0053858	0.0368053	TRUE
1389	POLR2G	9579	2.78172	0.0054072	0.0369195	TRUE
1390	PMVK	11052	2.77996	0.00543653	0.0370555	TRUE
1391	TBL2	13965	2.77906	0.00545171	0.0371268	TRUE
1392	MAPK8	4121	2.77832	0.00546415	0.0371954	TRUE
1393	CTH	1979	2.77662	0.00549268	0.037325	TRUE
1394	TMEM117	9192	2.77657	0.00549365	0.037325	TRUE
1395	TERF2IP	14616	2.77641	0.00549629	0.037325	TRUE
1396	ATL2	14837	2.77614	0.00550078	0.037325	TRUE
1397	TMED10	852	2.7761	0.00550151	0.037325	TRUE
1398	ARHGAP6	5343	2.77606	0.00550215	0.037325	TRUE
1399	GAR1	8624	2.77563	0.00550942	0.0373582	TRUE
1400	MAP4	13796	2.77538	0.00551366	0.0373709	TRUE
1401	CCDC24	2476	2.77479	0.00552377	0.0374217	TRUE
1402	SH2D5	6744	2.7731	0.00555257	0.0375699	TRUE
1403	C17orf67	11519	2.77266	0.00555997	0.0376038	TRUE
1404	CLDND2	10338	2.77183	0.00557418	0.037641	TRUE
1405	PRRG3	1930	2.77165	0.00557731	0.037641	TRUE
1406	CAMTA1	11223	2.77139	0.00558177	0.037641	TRUE
1407	MCUR1	10678	2.77113	0.00558623	0.0376421	TRUE
1408	LDHC	1545	2.77108	0.00558714	0.0376421	TRUE
1409	CD59	14650	2.77078	0.00559229	0.0376606	TRUE
1410	LINC01485	389	2.77041	0.00559865	0.0376761	TRUE
1411	GALNT18	8141	2.77036	0.00559937	0.0376761	TRUE
1412	PELI1	1364	2.77013	0.00560337	0.0376869	TRUE
1413	STK25	11459	2.76822	0.00563637	0.0378604	TRUE
1414	NALT1	2997	2.768	0.00564008	0.0378691	TRUE
1415	AAGAB	3083	2.76599	0.0056751	0.0380718	TRUE
1416	MERTK	1922	2.76528	0.00568747	0.0381136	TRUE
1417	NIPSNAP3A	4407	2.76523	0.00568827	0.0381136	TRUE
1418	CRY2	14104	2.76521	0.0056886	0.0381136	TRUE
1419	RNASEH2A	4058	2.76311	0.00572535	0.0383259	TRUE
1420	XKR4	11465	2.76298	0.00572759	0.0383259	TRUE
1421	DIO2	1466	2.76265	0.00573342	0.0383324	TRUE
1422	HTR1A	12531	2.76075	0.00576692	0.0384909	TRUE
1423	KRT83	5432	2.76056	0.00577027	0.038495	TRUE
1424	SYTL5	4402	2.76044	0.00577241	0.038495	TRUE
1425	S100A10	10479	2.76019	0.00577676	0.0385071	TRUE
1426	TBCA	3843	2.76006	0.00577913	0.0385071	TRUE
1427	PNPLA4	821	2.7595	0.00578906	0.038557	TRUE
1428	CXXC4	12515	2.75781	0.00581891	0.0387231	TRUE
1429	C6orf62	12299	2.75657	0.00584111	0.0388544	TRUE
1430	MMGT1	7064	2.75592	0.00585268	0.0389149	TRUE
1431	C17orf58	11614	2.75571	0.00585642	0.0389233	TRUE
1432	CTR9	5118	2.75508	0.00586772	0.0389656	TRUE
1433	LINC00900	6238	2.75412	0.00588495	0.0390305	TRUE
1434	PPP2CB	935	2.75353	0.00589571	0.0390496	TRUE
1435	C5	10883	2.75345	0.00589706	0.0390496	TRUE
1436	PRMT6	13062	2.75341	0.00589774	0.0390496	TRUE
1437	SLITRK1	12352	2.75237	0.00591656	0.0391421	TRUE
1438	GNB2	2894	2.75236	0.00591669	0.0391421	TRUE
1439	TMEM238	9717	2.75168	0.00592897	0.039174	TRUE
1440	SNX2	451	2.75082	0.00594468	0.0392284	TRUE
1441	KCNA4	3019	2.75051	0.00595033	0.0392492	TRUE
1442	DDX20	7136	2.75026	0.00595478	0.0392622	TRUE
1443	GNG10	3334	2.749	0.00597765	0.0393964	TRUE
1444	CLBA1	12518	2.74828	0.00599081	0.0394518	TRUE
1445	GNAQ	3525	2.74827	0.00599107	0.0394518	TRUE
1446	SMIM30	11116	2.74787	0.00599847	0.0394841	TRUE
1447	SERINC3	8689	2.74688	0.00601657	0.0395536	TRUE
1448	NDUFAF8	7305	2.74427	0.0060646	0.0398195	TRUE
1449	PLEKHA7	10850	2.74339	0.00608079	0.0399068	TRUE
1450	GFAP	3527	2.74328	0.00608297	0.0399068	TRUE
1451	VASN	1950	2.74025	0.0061393	0.0401839	TRUE
1452	SNX10	2265	2.74004	0.00614308	0.0401839	TRUE
1453	FGFR3	6097	2.73913	0.00616026	0.0402629	TRUE
1454	STEAP1	5972	2.73808	0.00617981	0.040351	TRUE
1455	CCNYL1	14476	2.73783	0.00618459	0.0403549	TRUE
1456	TMEM68	14497	2.73697	0.00620083	0.0404441	TRUE
1457	LINC00260	9377	2.73603	0.00621846	0.0405423	TRUE
1458	YWHAB	9223	2.73504	0.00623733	0.0406485	TRUE
1459	TMEM254	10970	2.73485	0.00624087	0.0406547	TRUE
1460	NUDT4	3057	2.73275	0.00628078	0.0408233	TRUE
1461	GNA12	6022	2.73267	0.00628231	0.0408233	TRUE
1462	ARHGAP25	7150	2.7325	0.00628557	0.0408277	TRUE
1463	WDR54	1467	2.73225	0.00629036	0.0408419	TRUE
1464	RPAP3	3681	2.73149	0.00630492	0.0409159	TRUE
1465	KRT86	12516	2.72971	0.00633895	0.0410727	TRUE
1466	ABCC6	11863	2.72936	0.00634578	0.0411001	TRUE
1467	MAPK11	10239	2.72899	0.00635277	0.0411284	TRUE
1468	FNDC9	3927	2.72825	0.00636709	0.0412042	TRUE
1469	MCTP2	2246	2.7259	0.0064127	0.0414653	TRUE
1470	MAPRE1	10298	2.72508	0.00642849	0.0415503	TRUE
1471	PPP5D1	13008	2.72487	0.00643276	0.0415608	TRUE
1472	KLHDC8A	2395	2.72424	0.00644493	0.0416053	TRUE
1473	RETREG1	1438	2.72368	0.00645594	0.0416466	TRUE
1474	PALLD	325	2.72324	0.00646449	0.0416633	TRUE
1475	BEX2	13358	2.72304	0.00646844	0.0416717	TRUE
1476	LYRM1	7733	2.72288	0.0064715	0.0416743	TRUE
1477	SLC35G2	4559	2.72163	0.00649612	0.0417987	TRUE
1478	HPR	6034	2.72076	0.00651314	0.041874	TRUE
1479	LRP10	4807	2.71857	0.00655656	0.0420672	TRUE
1480	USP20	12246	2.71833	0.00656122	0.04208	TRUE
1481	LARP1	2483	2.71768	0.00657408	0.0421453	TRUE
1482	UBB	6282	2.717	0.00658762	0.0422149	TRUE
1483	GYG2	8962	2.71673	0.00659298	0.0422321	TRUE
1484	MMAA	11821	2.71522	0.00662316	0.0424081	TRUE
1485	SORBS2	15370	2.71473	0.00663298	0.0424357	TRUE
1486	MAPK3	14353	2.71468	0.00663392	0.0424357	TRUE
1487	CCDC103	6454	2.7146	0.00663555	0.0424357	TRUE
1488	RAC1	2833	2.71415	0.00664465	0.0424594	TRUE
1489	FOXRED2	6049	2.71346	0.0066585	0.0425307	TRUE
1490	GLT8D2	14468	2.71285	0.00667081	0.0425704	TRUE
1491	SOWAHC	14513	2.71271	0.00667363	0.0425704	TRUE
1492	HNRNPC	12444	2.71261	0.00667554	0.0425704	TRUE
1493	PTGES	12337	2.71218	0.00668419	0.0426083	TRUE
1494	ANKRD55	5730	2.71103	0.00670744	0.0427219	TRUE
1495	ZFP69	5398	2.71015	0.00672522	0.0428005	TRUE
1496	GBA	15303	2.70957	0.00673705	0.0428342	TRUE
1497	HPS4	3952	2.70949	0.00673867	0.0428342	TRUE
1498	DYNC1I1	7371	2.70797	0.00676972	0.0429804	TRUE
1499	ZNF226	4251	2.70793	0.00677039	0.0429804	TRUE
1500	ZNF613	2623	2.7072	0.00678525	0.0430434	TRUE
1501	STAU1	14847	2.70704	0.00678851	0.0430456	TRUE
1502	TMEM170A	1891	2.70689	0.00679157	0.0430456	TRUE
1503	GTF2F2	3881	2.70676	0.00679423	0.0430456	TRUE
1504	HMGN2P46	4786	2.70665	0.00679653	0.0430456	TRUE
1505	LINC01551	3403	2.70614	0.0068071	0.0430952	TRUE
1506	SLC14A1	6005	2.70597	0.00681056	0.0430998	TRUE
1507	TEX9	8480	2.70568	0.00681647	0.0431199	TRUE
1508	CLTC	3561	2.7051	0.00682842	0.0431781	TRUE
1509	LOC105372480	11163	2.7037	0.00685728	0.043291	TRUE
1510	SLC1A1	7481	2.70211	0.00689005	0.0434109	TRUE
1511	CRAT	10822	2.70121	0.00690877	0.0435114	TRUE
1512	BDH2	11358	2.70096	0.00691399	0.0435269	TRUE
1513	F3	7906	2.69987	0.00693674	0.0436527	TRUE
1514	SYT4	1327	2.6992	0.0069506	0.0437049	TRUE
1515	MCHR2	7932	2.69855	0.00696412	0.0437725	TRUE
1516	MTA3	11498	2.69841	0.00696714	0.043774	TRUE
1517	PNOC	4899	2.69784	0.00697912	0.0438318	TRUE
1518	SRRD	70	2.69665	0.007004	0.0439193	TRUE
1519	LRRC61	10431	2.69585	0.00702084	0.0439885	TRUE
1520	EPHA10	4538	2.69556	0.00702702	0.0440097	TRUE
1521	TRIB1	12422	2.69525	0.0070335	0.0440328	TRUE
1522	SEC24A	7190	2.69468	0.00704554	0.0440906	TRUE
1523	OR14I1	5706	2.69447	0.00705007	0.0441014	TRUE
1524	UTP11	1153	2.694	0.00706004	0.0441424	TRUE
1525	HSPB8	13641	2.69259	0.00708985	0.0442672	TRUE
1526	TUBA1B	8785	2.69225	0.00709717	0.0442755	TRUE
1527	DTNBP1	9025	2.69223	0.00709758	0.0442755	TRUE
1528	SOWAHA	234	2.69206	0.00710128	0.0442811	TRUE
1529	LOC105374546	8779	2.6917	0.00710893	0.0442937	TRUE
1530	SUSD4	8345	2.69118	0.00711995	0.0443448	TRUE
1531	NPY	4569	2.69074	0.00712942	0.0443862	TRUE
1532	SHF	9720	2.68998	0.00714563	0.0444431	TRUE
1533	BRWD1	5994	2.6884	0.00717955	0.0445925	TRUE
1534	KCNK2	1382	2.68753	0.00719828	0.0446736	TRUE
1535	POLE4	2760	2.68708	0.00720797	0.0446809	TRUE
1536	NDRG2	11022	2.68618	0.00722744	0.0447663	TRUE
1537	MFSD14A	11695	2.68409	0.00727286	0.04503	TRUE
1538	PET100	5671	2.68232	0.00731128	0.0452145	TRUE
1539	LYZL4	3054	2.68176	0.00732358	0.0452728	TRUE
1540	SNUPN	2376	2.68136	0.00733245	0.0452777	TRUE
1541	SNTG2	2210	2.68107	0.00733876	0.0452777	TRUE
1542	OAT	2456	2.68047	0.00735191	0.0453411	TRUE
1543	MAST3	3273	2.68015	0.00735901	0.0453671	TRUE
1544	VCP	2996	2.67983	0.00736587	0.0453916	TRUE
1545	KDM1B	9915	2.67772	0.00741252	0.0456255	TRUE
1546	CMTM8	4254	2.67733	0.00742124	0.0456432	TRUE
1547	ENTPD6	3411	2.67721	0.00742383	0.0456432	TRUE
1548	SDC4	8353	2.67709	0.00742649	0.0456432	TRUE
1549	RFX2	15	2.67659	0.00743754	0.0456598	TRUE
1550	CCDC71L	920	2.67655	0.00743838	0.0456598	TRUE
1551	DTNA	5103	2.67606	0.00744935	0.0457093	TRUE
1552	TMEM120A	12934	2.67508	0.00747121	0.0458077	TRUE
1553	LINC00461	2829	2.67484	0.00747645	0.045822	TRUE
1554	FEZF2	867	2.67449	0.00748437	0.0458348	TRUE
1555	CSGALNACT1	6272	2.67297	0.00751825	0.0459887	TRUE
1556	SRM	12481	2.67272	0.00752379	0.0460047	TRUE
1557	TSPYL2	1775	2.67177	0.00754532	0.0460585	TRUE
1558	LRRC24	11520	2.67168	0.00754721	0.0460585	TRUE
1559	ARF4	4223	2.67144	0.00755268	0.046074	TRUE
1560	MPHOSPH6	14354	2.67001	0.00758488	0.0461631	TRUE
1561	GOLM1	3395	2.66845	0.0076203	0.0463071	TRUE
1562	FAM213A	6083	2.66633	0.00766855	0.0465492	TRUE
1563	ILF2	812	2.6663	0.00766901	0.0465492	TRUE
1564	MYRIP	8207	2.66593	0.00767755	0.0465594	TRUE
1565	LHX2	10209	2.66571	0.00768252	0.0465594	TRUE
1566	LYPD1	14441	2.66557	0.00768586	0.0465617	TRUE
1567	C16orf89	2165	2.6653	0.00769199	0.0465687	TRUE
1568	TXNL4A	5753	2.66526	0.00769293	0.0465687	TRUE
1569	KLF16	493	2.66441	0.00771244	0.0466689	TRUE
1570	IFT22	12319	2.66427	0.00771561	0.0466701	TRUE
1571	CALR	13342	2.66413	0.00771866	0.0466706	TRUE
1572	ALDH4A1	2932	2.6627	0.00775172	0.0468397	TRUE
1573	ACTC1	6119	2.66266	0.00775257	0.0468397	TRUE
1574	ALDH9A1	3201	2.66231	0.00776073	0.046871	TRUE
1575	ARMCX5	9367	2.66206	0.0077664	0.0468873	TRUE
1576	HCN3	6154	2.66142	0.00778116	0.0469584	TRUE
1577	LOC101927752	1810	2.66096	0.0077918	0.0470045	TRUE
1578	MEGF9	10236	2.66041	0.00780461	0.0470463	TRUE
1579	GABARAP	10115	2.65806	0.00785914	0.0473021	TRUE
1580	PDCD4	5731	2.65748	0.00787261	0.047365	TRUE
1581	SELENON	8438	2.65731	0.00787674	0.0473718	TRUE
1582	MRPL28	7189	2.65653	0.00789499	0.0474276	TRUE
1583	GRSF1	13414	2.65557	0.00791757	0.0475447	TRUE
1584	DDR2	15178	2.65424	0.00794863	0.047713	TRUE
1585	FIGNL2	9067	2.65328	0.00797137	0.0478313	TRUE
1586	TMEM246	12508	2.65183	0.00800571	0.0480007	TRUE
1587	UFC1	14214	2.65138	0.00801645	0.0480468	TRUE
1588	CMAHP	8086	2.64981	0.00805378	0.0482155	TRUE
1589	STRAP	1416	2.64901	0.00807275	0.0482598	TRUE
1590	CHDH	3727	2.64898	0.00807344	0.0482598	TRUE
1591	UBL5	11444	2.64867	0.00808097	0.0482598	TRUE
1592	PCDHGC3	3104	2.64863	0.00808188	0.0482598	TRUE
1593	EGFEM1P	4501	2.64822	0.00809166	0.0482771	TRUE
1594	SLC44A2	9899	2.6471	0.00811851	0.0484006	TRUE
1595	NFS1	5616	2.6469	0.00812326	0.0484106	TRUE
1596	LRP4	15023	2.64593	0.00814667	0.0484597	TRUE
1597	DPYS	4784	2.64588	0.0081479	0.0484597	TRUE
1598	PPDPF	11587	2.64525	0.00816313	0.0484885	TRUE
1599	PNMA1	3312	2.64521	0.00816405	0.0484885	TRUE
1600	SHISA4	12867	2.64479	0.00817424	0.0485288	TRUE
1601	NUDT18	14934	2.64429	0.00818627	0.0485472	TRUE
1602	FOXD1	13740	2.64404	0.00819242	0.048558	TRUE
1603	HSPH1	10095	2.64396	0.00819426	0.048558	TRUE
1604	METTL1	13468	2.64173	0.00824843	0.0488239	TRUE
1605	ATP2B1	1068	2.64145	0.00825513	0.0488355	TRUE
1606	CBFB	5768	2.64124	0.00826034	0.0488393	TRUE
1607	PLPP4	5067	2.64022	0.00828525	0.0489222	TRUE
1608	PPID	11906	2.63999	0.0082909	0.0489222	TRUE
1609	MAPK7	5940	2.63993	0.00829241	0.0489222	TRUE
1610	HMGCLL1	12830	2.6399	0.008293	0.0489222	TRUE
1611	SLC41A2	6118	2.63933	0.00830703	0.0489683	TRUE
1612	TRIM71	6795	2.63907	0.00831346	0.0489878	TRUE
1613	FTH1	6969	2.63865	0.00832364	0.0489987	TRUE
1614	AKAP8	5371	2.63837	0.00833061	0.0490155	TRUE
1615	FAM120C	3559	2.63798	0.00834025	0.0490539	TRUE
1616	PTPRZ1	8404	2.63751	0.00835167	0.0491027	TRUE
1617	C1QL1	9472	2.63601	0.00838873	0.0492654	TRUE
1618	DERL2	4326	2.63552	0.0084008	0.0493179	TRUE
1619	SYNGR3	7071	2.63534	0.00840521	0.0493254	TRUE
1620	COPRS	9594	2.63279	0.00846857	0.0496602	TRUE
1621	TUSC3	9450	2.63097	0.00851408	0.0498714	TRUE
1622	CALHM6	1134	2.63074	0.00851984	0.0498866	TRUE
1623	MBNL3	7292	2.62886	0.00856716	0.0501077	FALSE
1624	BHMT2	5521	2.62713	0.00861084	0.0503445	FALSE
1625	PTPRJ	7829	2.62526	0.00865821	0.0505825	FALSE
1626	HACD3	12192	2.62286	0.00871946	0.0508851	FALSE
1627	ACTR1A	10315	2.62255	0.0087275	0.0509027	FALSE
1628	RTN1	10228	2.6224	0.00873121	0.0509027	FALSE
1629	36951	10811	2.6221	0.00873908	0.0509027	FALSE
1630	CTSO	7124	2.6211	0.00876476	0.0509794	FALSE
1631	GALNT14	9909	2.6193	0.00881104	0.0511918	FALSE
1632	LSM6	1129	2.61817	0.00884025	0.0513047	FALSE
1633	SFTPD	4964	2.61796	0.00884561	0.0513169	FALSE
1634	AGAP2	10172	2.61704	0.00886954	0.0513976	FALSE
1635	C3orf70	8005	2.6168	0.00887583	0.0513976	FALSE
1636	ZNF649	427	2.61655	0.00888244	0.0514072	FALSE
1637	RAB33B	4193	2.61595	0.00889806	0.0514506	FALSE
1638	NDUFC2	10358	2.61512	0.00891959	0.0515561	FALSE
1639	RWDD4	10518	2.61496	0.00892376	0.0515613	FALSE
1640	ARF1	5548	2.61465	0.00893176	0.051578	FALSE
1641	DPYSL2	12130	2.61241	0.00899071	0.051853	FALSE
1642	NT5DC2	8384	2.61183	0.00900593	0.0519218	FALSE
1643	LRRC42	505	2.61043	0.00904285	0.0520533	FALSE
1644	MRPS6	9239	2.61005	0.00905298	0.0520786	FALSE
1645	ARHGEF40	239	2.60817	0.00910277	0.0522696	FALSE
1646	CSNK2B	12931	2.60795	0.00910865	0.0522843	FALSE
1647	ZNF75D	772	2.60663	0.00914368	0.0524471	FALSE
1648	PSTPIP1	1286	2.606	0.00916078	0.052526	FALSE
1649	CLPP	7133	2.6052	0.00918217	0.0526295	FALSE
1650	DNAL4	3459	2.60359	0.00922522	0.0528051	FALSE
1651	MSRB2	7078	2.60356	0.00922622	0.0528051	FALSE
1652	OAF	1761	2.60196	0.00926935	0.0529941	FALSE
1653	LOC257396	2209	2.6018	0.00927362	0.0529993	FALSE
1654	C1QTNF4	5535	2.60152	0.00928106	0.0530226	FALSE
1655	LRRC7	12275	2.59852	0.00936274	0.0533958	FALSE
1656	TMEM53	13134	2.5985	0.00936334	0.0533958	FALSE
1657	CCT2	5220	2.59824	0.00937033	0.0534163	FALSE
1658	SLC20A2	3050	2.59661	0.00941499	0.053632	FALSE
1659	PLEKHB2	5488	2.59604	0.00943048	0.0536539	FALSE
1660	COPS6	1692	2.59575	0.00943853	0.0536539	FALSE
1661	CHODL	1514	2.59552	0.00944482	0.0536539	FALSE
1662	KLF5	8128	2.59546	0.00944641	0.0536539	FALSE
1663	TMEM17	4562	2.59525	0.00945224	0.0536539	FALSE
1664	LINC00982	12693	2.59475	0.00946611	0.0537095	FALSE
1665	PLP2	4430	2.59423	0.00948028	0.0537419	FALSE
1666	ITFG1	8322	2.59404	0.00948546	0.0537419	FALSE
1667	CACNG4	2707	2.59369	0.00949512	0.0537551	FALSE
1668	SPRR2G	12988	2.59312	0.00951107	0.0537739	FALSE
1669	LPIN1	12817	2.59304	0.00951312	0.0537739	FALSE
1670	NUPR2	3324	2.59181	0.00954728	0.0539175	FALSE
1671	CDC27	12142	2.59147	0.00955674	0.0539516	FALSE
1672	RABAC1	9497	2.58973	0.00960504	0.0541854	FALSE
1673	GGCX	2248	2.58945	0.00961285	0.05421	FALSE
1674	EPHX1	4607	2.58795	0.00965487	0.054408	FALSE
1675	ASCL2	12218	2.5854	0.00972649	0.0547333	FALSE
1676	EMX2	14749	2.58455	0.00975062	0.0548421	FALSE
1677	SLC13A5	7571	2.58447	0.00975279	0.0548421	FALSE
1678	SNRPD3	13114	2.58305	0.00979297	0.0550287	FALSE
1679	MRPS21	3173	2.58166	0.00983261	0.0552317	FALSE
1680	BATF3	5591	2.58094	0.00985311	0.0553271	FALSE
1681	RPL35	10314	2.57956	0.00989266	0.0555096	FALSE
1682	MIF	976	2.57883	0.00991347	0.0556065	FALSE
1683	ADHFE1	802	2.57846	0.00992409	0.0556463	FALSE
1684	FKBP1B	130	2.57575	0.0100024	0.0560452	FALSE
1685	KIF21B	3928	2.5752	0.0100182	0.056108	FALSE
1686	FAT1	10270	2.57499	0.0100242	0.056108	FALSE
1687	TEX26	5757	2.57379	0.010059	0.0562626	FALSE
1688	HIST1H2BK	4215	2.57188	0.0101148	0.0565145	FALSE
1689	MIR99AHG	15626	2.57142	0.0101283	0.0565511	FALSE
1690	PDCD2L	2608	2.57085	0.010145	0.0566227	FALSE
1691	CETN3	570	2.5706	0.0101521	0.0566426	FALSE
1692	SHC1	3570	2.5701	0.0101668	0.0567043	FALSE
1693	SFMBT2	2527	2.5695	0.0101845	0.0567679	FALSE
1694	NTRK3	3455	2.56857	0.0102118	0.0568144	FALSE
1695	PTPRG	14118	2.56844	0.0102157	0.0568161	FALSE
1696	TUBA1A	10547	2.56792	0.010231	0.056881	FALSE
1697	CMSS1	4797	2.56754	0.0102422	0.0569231	FALSE
1698	TRIP12	10638	2.56733	0.0102484	0.0569378	FALSE
1699	FTL	11377	2.56713	0.0102544	0.0569511	FALSE
1700	ARPC5	7633	2.56649	0.0102733	0.0570187	FALSE
1701	FN1	4445	2.56647	0.0102739	0.0570187	FALSE
1702	PPHLN1	5503	2.56558	0.0103004	0.0571458	FALSE
1703	KRTAP12-1	13791	2.56474	0.0103254	0.0572642	FALSE
1704	PSORS1C1	3597	2.56408	0.0103449	0.057332	FALSE
1705	NLGN4Y	11257	2.56345	0.0103637	0.0574159	FALSE
1706	SPATA1	465	2.56138	0.0104256	0.0577184	FALSE
1707	ATP13A4	9200	2.56007	0.0104651	0.0578964	FALSE
1708	TECPR2	5527	2.55912	0.0104936	0.0580144	FALSE
1709	NMT1	4719	2.55886	0.0105015	0.0580364	FALSE
1710	DIRC2	7899	2.55797	0.0105286	0.0581661	FALSE
1711	GORAB	15163	2.55752	0.0105423	0.0582006	FALSE
1712	GTF2H5	1954	2.55737	0.0105468	0.0582051	FALSE
1713	OCRL	2004	2.55681	0.0105636	0.0582776	FALSE
1714	EGLN1	6567	2.55446	0.0106351	0.0586302	FALSE
1715	NXT1	4718	2.55435	0.0106387	0.0586302	FALSE
1716	ARRB2	7325	2.55228	0.0107019	0.0589182	FALSE
1717	RPL41	1976	2.55112	0.0107378	0.0590729	FALSE
1718	APLP2	4423	2.5508	0.0107475	0.0590988	FALSE
1719	SOX2	12898	2.55066	0.010752	0.0590988	FALSE
1720	MLNR	7838	2.5496	0.0107846	0.0592318	FALSE
1721	RIOX2	9322	2.54923	0.0107962	0.0592701	FALSE
1722	ID4	7751	2.54909	0.0108003	0.0592719	FALSE
1723	LRRIQ1	7432	2.5487	0.0108125	0.0592975	FALSE
1724	RPS10	3568	2.54822	0.0108274	0.0593369	FALSE
1725	NSMCE1	3131	2.54508	0.0109253	0.0597289	FALSE
1726	NHSL1	5345	2.54457	0.0109412	0.0597951	FALSE
1727	SWI5	6243	2.54148	0.0110384	0.0602006	FALSE
1728	LSR	7664	2.53995	0.0110867	0.0604014	FALSE
1729	GPRIN1	184	2.53977	0.0110926	0.0604127	FALSE
1730	RND3	11129	2.53936	0.0111054	0.0604407	FALSE
1731	NCKAP1	12419	2.53795	0.0111504	0.0606018	FALSE
1732	FAM86FP	7312	2.53595	0.0112143	0.0608783	FALSE
1733	ZNF544	5239	2.53592	0.0112153	0.0608783	FALSE
1734	SSC4D	3901	2.53587	0.0112168	0.0608783	FALSE
1735	RBM18	14815	2.53519	0.0112385	0.0609543	FALSE
1736	MB21D2	4175	2.53404	0.0112755	0.0611129	FALSE
1737	CCDC68	7874	2.53273	0.0113179	0.0613003	FALSE
1738	AKAP14	957	2.53248	0.0113258	0.0613219	FALSE
1739	RPAIN	10530	2.53212	0.0113374	0.0613281	FALSE
1740	BTG3	6613	2.53209	0.0113386	0.0613281	FALSE
1741	GSTM2	5936	2.53127	0.011365	0.0614078	FALSE
1742	STARD3NL	2489	2.53044	0.011392	0.0614728	FALSE
1743	DUSP26	12530	2.53042	0.0113925	0.0614728	FALSE
1744	FGL1	1412	2.53037	0.0113941	0.0614728	FALSE
1745	C1orf194	5977	2.5293	0.0114289	0.0615954	FALSE
1746	UBE2M	302	2.52896	0.0114401	0.0616047	FALSE
1747	KLC1	8282	2.52895	0.0114406	0.0616047	FALSE
1748	PGM1	3123	2.52853	0.0114542	0.0616569	FALSE
1749	DGKG	3917	2.52772	0.0114807	0.0617609	FALSE
1750	ATP6V1A	8596	2.52763	0.0114835	0.0617609	FALSE
1751	SLC25A33	10057	2.52758	0.0114853	0.0617609	FALSE
1752	SBF1P1	3694	2.52678	0.0115113	0.0618413	FALSE
1753	SSPN	4339	2.52666	0.0115153	0.0618413	FALSE
1754	PTGER4	1388	2.52661	0.0115168	0.0618413	FALSE
1755	ACP1	3009	2.52521	0.0115629	0.0620508	FALSE
1756	HTR2C	10806	2.52504	0.0115684	0.0620593	FALSE
1757	PTHLH	3918	2.52469	0.01158	0.0620799	FALSE
1758	ARSK	4946	2.52469	0.0115801	0.0620799	FALSE
1759	SAP130	12760	2.52457	0.0115841	0.0620802	FALSE
1760	DPH5	1949	2.52389	0.0116065	0.0621569	FALSE
1761	PRICKLE2	2765	2.52296	0.0116371	0.0622583	FALSE
1762	TXLNB	10181	2.52245	0.0116541	0.0623282	FALSE
1763	RAB31	2495	2.52199	0.0116692	0.0623878	FALSE
1764	DCT	2692	2.52091	0.011705	0.0625156	FALSE
1765	ADAMTSL2	3276	2.52079	0.0117091	0.0625162	FALSE
1766	H3F3C	13229	2.52015	0.0117305	0.0625666	FALSE
1767	SMARCD3	5466	2.51939	0.011756	0.0626602	FALSE
1768	ARFGAP3	7050	2.51906	0.0117669	0.0626961	FALSE
1769	MUT	470	2.51894	0.0117707	0.0626961	FALSE
1770	ACADL	3875	2.51853	0.0117847	0.0627283	FALSE
1771	GRB14	3567	2.51779	0.0118093	0.0628231	FALSE
1772	CCDC28A	1391	2.51764	0.0118145	0.0628231	FALSE
1773	CTXN3	11917	2.51693	0.0118383	0.0628981	FALSE
1774	SLC2A8	8673	2.51613	0.0118651	0.0629652	FALSE
1775	ANKRA2	12278	2.51613	0.0118652	0.0629652	FALSE
1776	IKZF2	1352	2.51414	0.0119322	0.0632781	FALSE
1777	HSD11B1L	4605	2.51377	0.0119447	0.0633029	FALSE
1778	RSPO4	1629	2.51377	0.0119449	0.0633029	FALSE
1779	TXNRD3	999	2.51346	0.0119553	0.0633365	FALSE
1780	MYL5	728	2.5131	0.0119674	0.0633793	FALSE
1781	ASTN1	1728	2.5122	0.0119979	0.0635197	FALSE
1782	TST	9446	2.51145	0.0120235	0.0636122	FALSE
1783	LINC01351	4004	2.51072	0.0120486	0.0636976	FALSE
1784	GOLT1A	11943	2.51063	0.0120518	0.0636976	FALSE
1785	VPS35	13654	2.51015	0.012068	0.0637616	FALSE
1786	CRLF3	10332	2.50998	0.0120737	0.0637616	FALSE
1787	REEP1	3820	2.50969	0.0120837	0.0637806	FALSE
1788	ZC2HC1A	11472	2.50898	0.012108	0.063866	FALSE
1789	DPM2	3819	2.50847	0.0121255	0.063896	FALSE
1790	ANGPTL4	496	2.50782	0.0121478	0.063958	FALSE
1791	DNPH1	5524	2.5069	0.0121796	0.0640718	FALSE
1792	PIK3CG	11176	2.50639	0.0121971	0.0641211	FALSE
1793	TMEM18	13099	2.50627	0.0122011	0.0641211	FALSE
1794	TRIML2	9178	2.50391	0.0122828	0.0645072	FALSE
1795	CAMK4	10773	2.50334	0.0123027	0.0645473	FALSE
1796	CCL28	3513	2.50324	0.0123063	0.0645473	FALSE
1797	TMEM219	3181	2.50323	0.0123064	0.0645473	FALSE
1798	ACOX3	12221	2.50233	0.012338	0.0646675	FALSE
1799	BAIAP2L2	3298	2.50195	0.0123511	0.0647147	FALSE
1800	DPCD	5174	2.5014	0.0123702	0.0647813	FALSE
1801	C12orf45	8876	2.50124	0.0123761	0.0647813	FALSE
1802	THAP8	13523	2.50046	0.0124032	0.0649017	FALSE
1803	LYPLAL1	15226	2.50027	0.0124099	0.0649151	FALSE
1804	BMT2	1260	2.4999	0.012423	0.0649617	FALSE
1805	DBX2	13951	2.49871	0.0124647	0.0651584	FALSE
1806	HECTD2	3387	2.49857	0.0124697	0.0651625	FALSE
1807	CAPN12	8849	2.49689	0.0125288	0.06545	FALSE
1808	SCPEP1	3529	2.49662	0.0125384	0.0654673	FALSE
1809	DCTPP1	257	2.49656	0.0125404	0.0654673	FALSE
1810	SFRP1	11106	2.49573	0.01257	0.0655564	FALSE
1811	RFC3	14060	2.49501	0.0125953	0.0656232	FALSE
1812	RFK	359	2.49428	0.0126212	0.0657143	FALSE
1813	SEC23A	5679	2.49408	0.0126283	0.0657298	FALSE
1814	CCK	12369	2.49307	0.0126642	0.0658951	FALSE
1815	LINC00958	1772	2.49267	0.0126785	0.0659476	FALSE
1816	AKR7L	3572	2.4925	0.0126849	0.0659586	FALSE
1817	LOC100130331	1326	2.49238	0.012689	0.0659586	FALSE
1818	MAMLD1	6164	2.49222	0.0126947	0.0659662	FALSE
1819	RPS3A	5152	2.49053	0.0127552	0.0662418	FALSE
1820	SRR	5901	2.49049	0.0127568	0.0662418	FALSE
1821	PAXBP1-AS1	6041	2.49019	0.0127674	0.0662567	FALSE
1822	DDOST	11101	2.48979	0.0127817	0.0663091	FALSE
1823	DEFB124	69	2.48938	0.0127966	0.0663425	FALSE
1824	RHOA	12572	2.48898	0.0128109	0.0663947	FALSE
1825	CYP11A1	1059	2.48806	0.0128442	0.0665235	FALSE
1826	CGREF1	8973	2.48764	0.0128594	0.0665804	FALSE
1827	SCOC	796	2.48688	0.0128869	0.0667007	FALSE
1828	LONRF1	14738	2.48666	0.0128949	0.0667204	FALSE
1829	RBM43	8119	2.48648	0.0129013	0.0667318	FALSE
1830	ISG15	1781	2.4852	0.0129479	0.0669287	FALSE
1831	CNOT7	3206	2.48471	0.0129658	0.0669991	FALSE
1832	NXPH1	3765	2.48416	0.0129856	0.0670457	FALSE
1833	MAP2K4	5151	2.48341	0.0130131	0.0671535	FALSE
1834	SLC1A2	5449	2.4833	0.013017	0.0671535	FALSE
1835	HTRA1	10602	2.48318	0.0130215	0.0671545	FALSE
1836	CHPT1	6159	2.48277	0.0130366	0.0672104	FALSE
1837	FAM174B	12719	2.48263	0.0130415	0.0672117	FALSE
1838	BEX1	227	2.48235	0.0130521	0.0672117	FALSE
1839	CNTN1	2278	2.4823	0.0130539	0.0672117	FALSE
1840	ADM5	2991	2.48197	0.0130659	0.0672298	FALSE
1841	MYDGF	14066	2.48168	0.0130765	0.0672562	FALSE
1842	OPTN	9850	2.48157	0.0130805	0.0672562	FALSE
1843	ITGB5	10959	2.48119	0.0130943	0.067288	FALSE
1844	MFSD10	6522	2.48074	0.0131109	0.0673512	FALSE
1845	HP1BP3	12590	2.48058	0.013117	0.0673526	FALSE
1846	SCUBE2	22	2.48017	0.0131319	0.0673711	FALSE
1847	SEC14L4	39	2.47936	0.0131617	0.0675021	FALSE
1848	AGPAT1	9408	2.47922	0.0131672	0.0675079	FALSE
1849	RPL18	1748	2.47903	0.0131739	0.0675208	FALSE
1850	PIGQ	7972	2.47871	0.0131858	0.0675374	FALSE
1851	SLCO1C1	9631	2.478	0.0132121	0.0676283	FALSE
1852	CYP4X1	1557	2.47721	0.0132413	0.0677162	FALSE
1853	WDR25	12488	2.47719	0.0132422	0.0677162	FALSE
1854	RER1	8120	2.47593	0.0132891	0.0679001	FALSE
1855	EIF6	1966	2.47587	0.0132911	0.0679001	FALSE
1856	FBXO6	12788	2.47546	0.0133064	0.0679472	FALSE
1857	GLO1	2493	2.47539	0.0133089	0.0679472	FALSE
1858	SBF2	6124	2.4749	0.0133275	0.0680201	FALSE
1859	BASP1	1788	2.47414	0.0133558	0.0681164	FALSE
1860	GPR137B	13360	2.47393	0.0133637	0.0681164	FALSE
1861	TCTN1	1493	2.47183	0.0134423	0.0684282	FALSE
1862	GMFG	467	2.47062	0.0134878	0.0686154	FALSE
1863	CYB5D2	11371	2.47047	0.0134935	0.0686224	FALSE
1864	ENPP4	2971	2.47	0.0135114	0.068654	FALSE
1865	SIRT3	10462	2.46993	0.0135141	0.068654	FALSE
1866	BABAM1	2534	2.46968	0.0135235	0.068654	FALSE
1867	PPCS	10343	2.46963	0.0135255	0.068654	FALSE
1868	HSD17B7	4788	2.4692	0.0135414	0.0687109	FALSE
1869	TPPP3	10171	2.46874	0.013559	0.0687779	FALSE
1870	VPS28	4955	2.46803	0.0135858	0.0688473	FALSE
1871	SCN7A	5766	2.46784	0.0135931	0.0688621	FALSE
1872	ME2	7890	2.46618	0.0136561	0.0691368	FALSE
1873	VIM	11532	2.46601	0.0136629	0.0691488	FALSE
1874	ACAA2	12165	2.46588	0.0136677	0.0691513	FALSE
1875	SCCPDH	13382	2.46573	0.0136735	0.0691582	FALSE
1876	CYP2J2	12702	2.46499	0.0137019	0.0692793	FALSE
1877	ARSJ	2710	2.46436	0.013726	0.0693789	FALSE
1878	DBI	6197	2.46288	0.0137826	0.0695757	FALSE
1879	VDAC1	2647	2.46251	0.0137969	0.0696244	FALSE
1880	PIRT	13429	2.4624	0.0138011	0.0696244	FALSE
1881	ANAPC11	12520	2.46161	0.0138315	0.0697107	FALSE
1882	ETFB	14559	2.46045	0.0138762	0.0698692	FALSE
1883	ZBTB44	11702	2.46026	0.0138836	0.069884	FALSE
1884	HOPX	12110	2.45928	0.0139214	0.0699952	FALSE
1885	DRC1	9339	2.45923	0.0139235	0.0699952	FALSE
1886	UQCC2	14635	2.45828	0.0139605	0.0701176	FALSE
1887	GNAI1	5120	2.45826	0.0139612	0.0701176	FALSE
1888	BLOC1S2	11553	2.4579	0.013975	0.0701424	FALSE
1889	ABI2	2063	2.45642	0.014033	0.0703884	FALSE
1890	FXYD1	4411	2.45411	0.0141233	0.0707678	FALSE
1891	RNF139	510	2.45395	0.0141297	0.0707678	FALSE
1892	CDS2	992	2.45384	0.014134	0.0707678	FALSE
1893	SERHL2	3388	2.45369	0.0141401	0.0707678	FALSE
1894	DNAJC1	2442	2.45308	0.0141638	0.0708638	FALSE
1895	AMOT	14582	2.4527	0.0141787	0.070916	FALSE
1896	AIRE	8621	2.45217	0.0141997	0.0709984	FALSE
1897	MOV10	13813	2.45093	0.0142488	0.0711988	FALSE
1898	ZDBF2	11259	2.449	0.0143254	0.0715134	FALSE
1899	ZMYND12	4623	2.44778	0.0143738	0.0716708	FALSE
1900	MRPL2	13057	2.44698	0.0144061	0.0718024	FALSE
1901	COA3	14778	2.4466	0.0144212	0.0718552	FALSE
1902	CPT1C	7565	2.44638	0.0144298	0.0718749	FALSE
1903	MRPL24	9077	2.44591	0.0144489	0.0719473	FALSE
1904	DNAJC30	8989	2.44548	0.0144659	0.0720094	FALSE
1905	DLG2	1892	2.44508	0.0144818	0.0720659	FALSE
1906	ANXA11	13136	2.44455	0.0145035	0.0721509	FALSE
1907	EMC3	926	2.44376	0.0145352	0.0722856	FALSE
1908	DNAH6	4775	2.44355	0.0145434	0.0723035	FALSE
1909	RAPGEF4	10797	2.44344	0.0145482	0.0723047	FALSE
1910	SSR4	12007	2.4429	0.0145698	0.0723893	FALSE
1911	PLCH2	3571	2.44262	0.014581	0.072422	FALSE
1912	PIPOX	10900	2.44225	0.0145962	0.0724673	FALSE
1913	USP14	725	2.44217	0.0145993	0.0724673	FALSE
1914	HKDC1	6046	2.44162	0.0146214	0.0725348	FALSE
1915	DROSHA	3977	2.44161	0.0146221	0.0725348	FALSE
1916	RPS4X	836	2.44138	0.0146312	0.0725568	FALSE
1917	GASAL1	2244	2.44094	0.014649	0.0725869	FALSE
1918	37865	896	2.44089	0.0146511	0.0725869	FALSE
1919	AGPAT2	7387	2.44003	0.0146861	0.0726513	FALSE
1920	SYT1	11656	2.44	0.0146871	0.0726513	FALSE
1921	MRC1	4950	2.43841	0.0147521	0.0728582	FALSE
1922	PDYN	1817	2.43707	0.014807	0.0730377	FALSE
1923	SLC1A6	14840	2.43644	0.0148324	0.0731191	FALSE
1924	FAM111A	3503	2.43644	0.0148328	0.0731191	FALSE
1925	ISYNA1	8908	2.43558	0.0148681	0.0731788	FALSE
1926	GALR3	76	2.43438	0.0149172	0.0733742	FALSE
1927	ATP5PB	1003	2.4337	0.0149453	0.0734666	FALSE
1928	DAP3	2279	2.43266	0.0149884	0.0736552	FALSE
1929	TRAPPC5	13602	2.43243	0.0149977	0.0736552	FALSE
1930	INPP4A	14099	2.43199	0.0150162	0.0737004	FALSE
1931	FFAR4	8649	2.43138	0.0150415	0.0738014	FALSE
1932	ACTA2	4230	2.43095	0.0150591	0.07382	FALSE
1933	PPM1B	9725	2.43065	0.0150718	0.07382	FALSE
1934	ASB6	391	2.43061	0.0150734	0.07382	FALSE
1935	CYBB	7950	2.42929	0.0151286	0.0740212	FALSE
1936	SSR4P1	9705	2.42833	0.0151687	0.0741594	FALSE
1937	PIGF	4340	2.42765	0.0151972	0.0742416	FALSE
1938	CDK20	13402	2.42764	0.0151973	0.0742416	FALSE
1939	FGD3	520	2.42658	0.0152419	0.0743906	FALSE
1940	FAM181B	11590	2.42619	0.0152582	0.0744239	FALSE
1941	ALK	9560	2.42566	0.0152805	0.0744985	FALSE
1942	PGM2	13852	2.42549	0.0152877	0.0744985	FALSE
1943	NPAS2	7483	2.42488	0.0153134	0.0746005	FALSE
1944	C11orf42	11748	2.42398	0.0153513	0.0747285	FALSE
1945	TGOLN2	499	2.42392	0.0153539	0.0747285	FALSE
1946	RNF2	13348	2.42258	0.0154107	0.0749358	FALSE
1947	OR4D2	13480	2.42197	0.0154368	0.0750391	FALSE
1948	RAPSN	887	2.4211	0.0154737	0.075126	FALSE
1949	ABR	9620	2.42066	0.0154922	0.0751925	FALSE
1950	FOXJ2	7195	2.42036	0.0155051	0.0752318	FALSE
1951	GXYLT2	2109	2.41988	0.0155258	0.0752982	FALSE
1952	BABAM2	3317	2.41973	0.0155322	0.0752982	FALSE
1953	EPB41L4B	3150	2.41795	0.0156084	0.0756167	FALSE
1954	WDR3	42	2.41756	0.015625	0.0756167	FALSE
1955	LY86-AS1	3461	2.4175	0.0156276	0.0756167	FALSE
1956	TOR3A	3921	2.41735	0.0156339	0.0756238	FALSE
1957	ZIC5	4024	2.41705	0.0156468	0.0756584	FALSE
1958	COQ9	5209	2.41687	0.0156547	0.0756584	FALSE
1959	PSME2	9249	2.41684	0.0156559	0.0756584	FALSE
1960	ALCAM	9195	2.41669	0.0156623	0.0756584	FALSE
1961	LOC101927027	12194	2.4157	0.0157048	0.0757775	FALSE
1962	BCL6	2457	2.41568	0.0157059	0.0757775	FALSE
1963	WDR26	9571	2.41561	0.015709	0.0757775	FALSE
1964	LAGE3	3302	2.41546	0.0157153	0.0757846	FALSE
1965	LOC729970	11294	2.41532	0.0157213	0.0757908	FALSE
1966	UFD1	4578	2.41513	0.0157297	0.0758079	FALSE
1967	EID1	11925	2.41473	0.0157467	0.0758431	FALSE
1968	SPTSSA	10379	2.41428	0.0157665	0.0759153	FALSE
1969	FARSB	7530	2.4135	0.0158002	0.0760079	FALSE
1970	GRIN2C	3460	2.41306	0.0158193	0.076068	FALSE
1971	HIVEP1	10768	2.41299	0.0158223	0.076068	FALSE
1972	CYP4Z1	14315	2.41062	0.0159253	0.0765161	FALSE
1973	GPI	3626	2.41036	0.0159369	0.0765487	FALSE
1974	MDK	7080	2.40973	0.0159645	0.0766343	FALSE
1975	EIF3B	11183	2.40903	0.0159951	0.0767113	FALSE
1976	NPY5R	9971	2.40864	0.0160122	0.0767463	FALSE
1977	NUTF2	10733	2.408	0.0160404	0.0768348	FALSE
1978	MRPL49	7182	2.40757	0.0160591	0.0769011	FALSE
1979	PIK3CD	1738	2.40679	0.0160935	0.0770421	FALSE
1980	VPS26B	2645	2.40626	0.0161169	0.0771075	FALSE
1981	MIR7-3HG	7959	2.4053	0.016159	0.0772855	FALSE
1982	SGSM2	66	2.40461	0.0161898	0.0773856	FALSE
1983	OSBPL8	6125	2.40446	0.0161964	0.0773936	FALSE
1984	CARMIL3	6526	2.40423	0.0162067	0.077396	FALSE
1985	YBX2	1287	2.40333	0.0162465	0.0775624	FALSE
1986	S100PBP	136	2.40232	0.0162914	0.0777533	FALSE
1987	STUM	1555	2.4009	0.0163546	0.0780078	FALSE
1988	GRB10	2188	2.39996	0.0163968	0.0781482	FALSE
1989	SLC27A5	3159	2.39991	0.016399	0.0781482	FALSE
1990	MORN4	4713	2.39786	0.0164913	0.0784908	FALSE
1991	CD163	15166	2.39546	0.0165994	0.0788537	FALSE
1992	GAS8-AS1	156	2.3954	0.0166021	0.0788537	FALSE
1993	SGPP1	8388	2.39515	0.0166133	0.0788785	FALSE
1994	NQO1	12124	2.39332	0.0166966	0.0792071	FALSE
1995	SELENOK	10854	2.39244	0.0167366	0.0793213	FALSE
1996	PLCD1	8762	2.39234	0.0167415	0.0793213	FALSE
1997	ZMAT2	8231	2.39224	0.0167459	0.0793213	FALSE
1998	LOC644936	11547	2.39128	0.0167897	0.0794731	FALSE
1999	IFI6	1187	2.39121	0.0167931	0.0794731	FALSE
[truncated: 13,746 more rows]
