# Supplementary material for: Regional brain iron and gene expression provide insights into neurodegeneration in Parkinson’s disease
Source: Brain. 2021 Mar 11;144(6):1787–98. doi: 10.1093/brain/awab084 (PMC8320305; doi:10.1093/brain/awab084)
Supplement: awab084_Supplementary_Data [file awab084_supplementary_data.zip › awab084-suppl_data/brain-2020-01802-File011.xlsx]

## Sheet: Supplementary_table_2_R1
	source	term_name	term_id	p_value	significant	term_size	query_size	intersection_size	precision	recall	effective_domain_size
1	GO:BP	nervous system development	GO:0007399	1.53393e-10	TRUE	2483	1350	282	0.208889	0.113572	18017
2	GO:BP	trans-synaptic signaling	GO:0099537	1.25447e-07	TRUE	702	1536	112	0.0729167	0.159544	18017
3	GO:BP	chemical synaptic transmission	GO:0007268	1.31646e-07	TRUE	694	1536	111	0.0722656	0.159942	18017
4	GO:BP	anterograde trans-synaptic signaling	GO:0098916	1.31646e-07	TRUE	694	1536	111	0.0722656	0.159942	18017
5	GO:BP	cell-cell signaling	GO:0007267	3.69693e-07	TRUE	1806	1524	228	0.149606	0.126246	18017
6	GO:BP	synaptic signaling	GO:0099536	4.04002e-07	TRUE	724	1536	113	0.0735677	0.156077	18017
7	GO:BP	regulation of trans-synaptic signaling	GO:0099177	1.06274e-06	TRUE	421	1113	61	0.0548068	0.144893	18017
8	GO:BP	detoxification of copper ion	GO:0010273	1.565e-06	TRUE	14	477	8	0.0167715	0.571429	18017
9	GO:BP	stress response to copper ion	GO:1990169	1.565e-06	TRUE	14	477	8	0.0167715	0.571429	18017
10	GO:BP	cell morphogenesis	GO:0000902	2.2587e-06	TRUE	1058	1142	118	0.103327	0.111531	18017
11	GO:BP	modulation of chemical synaptic transmission	GO:0050804	2.59856e-06	TRUE	420	1113	60	0.0539084	0.142857	18017
12	GO:BP	stress response to metal ion	GO:0097501	6.40071e-06	TRUE	16	477	8	0.0167715	0.5	18017
13	GO:BP	detoxification of inorganic compound	GO:0061687	6.40071e-06	TRUE	16	477	8	0.0167715	0.5	18017
14	GO:BP	cellular response to zinc ion	GO:0071294	6.72513e-06	TRUE	23	1133	12	0.0105913	0.521739	18017
15	GO:BP	regulation of alcohol biosynthetic process	GO:1902930	1.38178e-05	TRUE	83	1354	24	0.0177253	0.289157	18017
18	GO:BP	neurogenesis	GO:0022008	2.57213e-05	TRUE	1710	1133	165	0.145631	0.0964912	18017
19	GO:BP	neuron development	GO:0048666	2.89874e-05	TRUE	1167	1574	158	0.100381	0.13539	18017
20	GO:BP	cellular response to copper ion	GO:0071280	4.7842e-05	TRUE	27	477	9	0.0188679	0.333333	18017
21	GO:BP	neuron projection development	GO:0031175	5.27605e-05	TRUE	1030	1573	142	0.0902734	0.137864	18017
23	GO:BP	cellular zinc ion homeostasis	GO:0006882	7.43381e-05	TRUE	37	477	10	0.0209644	0.27027	18017
24	GO:BP	zinc ion homeostasis	GO:0055069	0.000129382	TRUE	39	477	10	0.0209644	0.25641	18017
25	GO:BP	organic hydroxy compound biosynthetic process	GO:1901617	0.00016098	TRUE	260	1372	46	0.0335277	0.176923	18017
26	GO:BP	regulation of sterol biosynthetic process	GO:0106118	0.000167881	TRUE	50	1354	17	0.0125554	0.34	18017
27	GO:BP	regulation of cholesterol biosynthetic process	GO:0045540	0.000167881	TRUE	50	1354	17	0.0125554	0.34	18017
28	GO:BP	head development	GO:0060322	0.000189927	TRUE	829	1338	104	0.077728	0.125452	18017
29	GO:BP	sterol biosynthetic process	GO:0016126	0.000207456	TRUE	81	1354	22	0.0162482	0.271605	18017
30	GO:BP	secondary alcohol biosynthetic process	GO:1902653	0.000229792	TRUE	75	1354	21	0.0155096	0.28	18017
31	GO:BP	cholesterol biosynthetic process	GO:0006695	0.000229792	TRUE	75	1354	21	0.0155096	0.28	18017
32	GO:BP	cell morphogenesis involved in differentiation	GO:0000904	0.000249193	TRUE	764	1573	110	0.0699301	0.143979	18017
34	GO:BP	generation of neurons	GO:0048699	0.000304442	TRUE	1605	1121	151	0.134701	0.094081	18017
35	GO:BP	neuron differentiation	GO:0030182	0.000351884	TRUE	1437	1121	138	0.123104	0.0960334	18017
36	GO:BP	alcohol biosynthetic process	GO:0046165	0.000357038	TRUE	163	1354	33	0.0243722	0.202454	18017
37	GO:BP	renal system development	GO:0072001	0.000460727	TRUE	315	1361	51	0.0374724	0.161905	18017
38	GO:BP	neuron projection morphogenesis	GO:0048812	0.000518441	TRUE	678	1022	72	0.0704501	0.106195	18017
39	GO:BP	brain development	GO:0007420	0.000545571	TRUE	784	1338	98	0.0732436	0.125	18017
40	GO:BP	regulation of protein localization	GO:0032880	0.000577165	TRUE	1010	983	94	0.0956256	0.0930693	18017
41	GO:BP	cellular transition metal ion homeostasis	GO:0046916	0.000583368	TRUE	115	1242	25	0.0201288	0.217391	18017
43	GO:BP	cellular component morphogenesis	GO:0032989	0.000986739	TRUE	812	1573	113	0.0718373	0.139163	18017
44	GO:BP	cellular response to cadmium ion	GO:0071276	0.00100334	TRUE	37	477	9	0.0188679	0.243243	18017
45	GO:BP	cell part morphogenesis	GO:0032990	0.00101605	TRUE	716	1022	74	0.072407	0.103352	18017
46	GO:BP	kidney development	GO:0001822	0.00112191	TRUE	306	1361	49	0.0360029	0.160131	18017
47	GO:BP	plasma membrane bounded cell projection morphogenesis	GO:0120039	0.00113752	TRUE	692	1022	72	0.0704501	0.104046	18017
48	GO:BP	cellular metal ion homeostasis	GO:0006875	0.0012407	TRUE	592	401	34	0.084788	0.0574324	18017
49	GO:BP	cellular divalent inorganic cation homeostasis	GO:0072503	0.00130127	TRUE	498	522	36	0.0689655	0.0722892	18017
50	GO:BP	cell projection morphogenesis	GO:0048858	0.00141514	TRUE	696	1022	72	0.0704501	0.103448	18017
51	GO:BP	axon development	GO:0061564	0.00144911	TRUE	533	1573	81	0.051494	0.15197	18017
52	GO:BP	divalent inorganic cation homeostasis	GO:0072507	0.00159496	TRUE	519	685	44	0.0642336	0.0847784	18017
53	GO:BP	signal release	GO:0023061	0.00188606	TRUE	618	238	25	0.105042	0.0404531	18017
54	GO:BP	central nervous system development	GO:0007417	0.0020795	TRUE	1065	1338	122	0.0911809	0.114554	18017
55	GO:BP	regulation of cholesterol metabolic process	GO:0090181	0.0022748	TRUE	65	1354	18	0.0132939	0.276923	18017
56	GO:BP	cellular response to metal ion	GO:0071248	0.00229288	TRUE	194	1529	38	0.0248528	0.195876	18017
57	GO:BP	organic hydroxy compound metabolic process	GO:1901615	0.00242803	TRUE	570	1390	77	0.0553957	0.135088	18017
58	GO:BP	urogenital system development	GO:0001655	0.00301845	TRUE	353	1361	53	0.038942	0.150142	18017
59	GO:BP	cellular cation homeostasis	GO:0030003	0.00304752	TRUE	673	401	36	0.0897756	0.0534918	18017
60	GO:BP	response to copper ion	GO:0046688	0.00319723	TRUE	42	477	9	0.0188679	0.214286	18017
61	GO:BP	animal organ morphogenesis	GO:0009887	0.0034015	TRUE	1095	1260	118	0.0936508	0.107763	18017
62	GO:BP	positive regulation of secretion by cell	GO:1903532	0.00372605	TRUE	351	522	28	0.0536398	0.0797721	18017
63	GO:BP	axonogenesis	GO:0007409	0.00484301	TRUE	488	1573	74	0.0470439	0.151639	18017
64	GO:BP	cell projection organization	GO:0030030	0.00505443	TRUE	1608	1060	139	0.131132	0.0864428	18017
65	GO:BP	cellular ion homeostasis	GO:0006873	0.00507138	TRUE	688	401	36	0.0897756	0.0523256	18017
66	GO:BP	positive regulation of secretion	GO:0051047	0.00530638	TRUE	378	522	29	0.0555556	0.0767196	18017
67	GO:BP	peptide hormone secretion	GO:0030072	0.0059233	TRUE	267	78	9	0.115385	0.0337079	18017
68	GO:BP	cell morphogenesis involved in neuron differentiation	GO:0048667	0.00634193	TRUE	615	1573	88	0.0559441	0.143089	18017
69	GO:BP	cellular chemical homeostasis	GO:0055082	0.0064633	TRUE	845	401	41	0.102244	0.0485207	18017
70	GO:BP	regulation of membrane potential	GO:0042391	0.00712329	TRUE	449	1242	58	0.0466989	0.129176	18017
71	GO:BP	transition metal ion homeostasis	GO:0055076	0.00721382	TRUE	139	401	14	0.0349127	0.100719	18017
72	GO:BP	regulation of transport	GO:0051049	0.00777013	TRUE	1887	1000	150	0.15	0.0794913	18017
73	GO:BP	regulation of secretion by cell	GO:1903530	0.00870414	TRUE	697	526	43	0.081749	0.061693	18017
74	GO:BP	cell development	GO:0048468	0.00910722	TRUE	2237	1574	254	0.161372	0.113545	18017
75	GO:BP	cellular response to inorganic substance	GO:0071241	0.0094769	TRUE	222	1242	35	0.0281804	0.157658	18017
76	GO:BP	response to toxic substance	GO:0009636	0.010206	TRUE	250	1348	40	0.0296736	0.16	18017
77	GO:BP	plasma membrane bounded cell projection organization	GO:0120036	0.0103283	TRUE	1567	1054	134	0.127135	0.0855137	18017
78	GO:BP	cellular homeostasis	GO:0019725	0.0122418	TRUE	1006	959	87	0.0907195	0.0864811	18017
79	GO:BP	ion homeostasis	GO:0050801	0.0124498	TRUE	837	401	40	0.0997506	0.0477897	18017
80	GO:BP	regulation of secretion	GO:0051046	0.0130478	TRUE	756	526	45	0.0855513	0.0595238	18017
81	GO:BP	negative regulation of serotonin secretion	GO:0014063	0.0132164	TRUE	4	17	2	0.117647	0.5	18017
82	GO:BP	glutamine family amino acid catabolic process	GO:0009065	0.015255	TRUE	27	1530	11	0.00718954	0.407407	18017
83	GO:BP	regulation of steroid biosynthetic process	GO:0050810	0.0156478	TRUE	99	1405	22	0.0156584	0.222222	18017
84	GO:BP	cation homeostasis	GO:0055080	0.0159538	TRUE	754	401	37	0.0922693	0.0490716	18017
85	GO:BP	negative regulation of growth	GO:0045926	0.016324	TRUE	258	404	19	0.0470297	0.0736434	18017
86	GO:BP	peptide secretion	GO:0002790	0.0174662	TRUE	562	108	14	0.12963	0.024911	18017
87	GO:BP	regulation of insulin secretion	GO:0050796	0.0180268	TRUE	191	67	7	0.104478	0.0366492	18017
88	GO:BP	metal ion homeostasis	GO:0055065	0.0184902	TRUE	669	401	34	0.084788	0.0508221	18017
89	GO:BP	positive regulation of synaptic transmission	GO:0050806	0.0201155	TRUE	172	987	25	0.0253293	0.145349	18017
90	GO:BP	neuron projection guidance	GO:0097485	0.0207072	TRUE	287	1566	48	0.0306513	0.167247	18017
91	GO:BP	hormone transport	GO:0009914	0.0220923	TRUE	335	234	16	0.0683761	0.0477612	18017
92	GO:BP	inorganic ion homeostasis	GO:0098771	0.0227308	TRUE	766	401	37	0.0922693	0.0483029	18017
93	GO:BP	response to metal ion	GO:0010038	0.0232502	TRUE	372	1529	57	0.0372793	0.153226	18017
94	GO:BP	detoxification	GO:0098754	0.0235875	TRUE	137	1348	26	0.0192878	0.189781	18017
95	GO:BP	response to endogenous stimulus	GO:0009719	0.0241186	TRUE	1696	1353	174	0.128603	0.102594	18017
96	GO:BP	cell-cell adhesion	GO:0098609	0.0260075	TRUE	884	1048	83	0.0791985	0.0938914	18017
97	GO:BP	respiratory tube development	GO:0030323	0.0262665	TRUE	184	1121	28	0.0249777	0.152174	18017
98	GO:BP	hormone secretion	GO:0046879	0.0298475	TRUE	326	78	9	0.115385	0.0276074	18017
99	GO:BP	response to zinc ion	GO:0010043	0.0330557	TRUE	55	1221	14	0.011466	0.254545	18017
100	GO:BP	negative regulation of ion transport	GO:0043271	0.0377902	TRUE	164	17	4	0.235294	0.0243902	18017
101	GO:BP	regulation of ion transport	GO:0043269	0.0399609	TRUE	726	38	9	0.236842	0.0123967	18017
102	GO:BP	chemical homeostasis	GO:0048878	0.0404321	TRUE	1235	936	98	0.104701	0.0793522	18017
103	GO:BP	axon guidance	GO:0007411	0.0411095	TRUE	286	1566	47	0.0300128	0.164336	18017
104	GO:BP	regulation of cellular localization	GO:0060341	0.0419713	TRUE	1005	1020	89	0.0872549	0.0885572	18017
105	GO:BP	movement of cell or subcellular component	GO:0006928	0.045829	TRUE	2301	1018	175	0.171906	0.0760539	18017
106	GO:BP	neuron cellular homeostasis	GO:0070050	0.0461012	TRUE	30	1226	10	0.00815661	0.333333	18017
107	GO:BP	regulation of serotonin secretion	GO:0014062	0.0461804	TRUE	7	17	2	0.117647	0.285714	18017
109	GO:BP	lung development	GO:0030324	0.0490633	TRUE	180	1121	27	0.0240856	0.15	18017
110	GO:BP	insulin secretion	GO:0030073	0.0493458	TRUE	223	67	7	0.104478	0.0313901	18017
111	GO:BP	regulation of peptide hormone secretion	GO:0090276	0.0493458	TRUE	223	67	7	0.104478	0.0313901	18017
112	GO:CC	synapse	GO:0045202	8.16192e-15	TRUE	1293	1576	196	0.124365	0.151585	18956
113	GO:CC	cell junction	GO:0030054	1.56614e-14	TRUE	2058	1541	272	0.176509	0.132167	18956
114	GO:CC	neuron projection	GO:0043005	2.74689e-12	TRUE	1396	1522	194	0.127464	0.138968	18956
115	GO:CC	plasma membrane bounded cell projection	GO:0120025	3.02677e-10	TRUE	2256	1536	274	0.178385	0.121454	18956
116	GO:CC	cell projection	GO:0042995	6.18806e-10	TRUE	2353	1536	282	0.183594	0.119847	18956
117	GO:CC	presynapse	GO:0098793	4.77924e-09	TRUE	502	1576	88	0.0558376	0.175299	18956
118	GO:CC	extracellular exosome	GO:0070062	1.03397e-07	TRUE	2143	965	173	0.179275	0.080728	18956
119	GO:CC	astrocyte projection	GO:0097449	1.76586e-07	TRUE	21	1493	13	0.0087073	0.619048	18956
120	GO:CC	somatodendritic compartment	GO:0036477	6.98989e-07	TRUE	873	1493	119	0.0797053	0.136312	18956
121	GO:CC	extracellular vesicle	GO:1903561	1.88554e-06	TRUE	2244	937	170	0.18143	0.0757576	18956
122	GO:CC	extracellular organelle	GO:0043230	2.21729e-06	TRUE	2249	937	170	0.18143	0.0755892	18956
123	GO:CC	dendrite	GO:0030425	2.33598e-06	TRUE	627	1553	94	0.060528	0.14992	18956
124	GO:CC	dendritic tree	GO:0097447	2.74572e-06	TRUE	629	1553	94	0.060528	0.149444	18956
125	GO:CC	synaptic membrane	GO:0097060	2.77483e-06	TRUE	358	1241	54	0.0435133	0.150838	18956
126	GO:CC	neuron projection terminus	GO:0044306	3.5304e-06	TRUE	144	1534	34	0.0221643	0.236111	18956
127	GO:CC	axon	GO:0030424	6.62765e-06	TRUE	658	1510	94	0.0622517	0.142857	18956
128	GO:CC	glial cell projection	GO:0097386	6.89683e-06	TRUE	35	1493	15	0.0100469	0.428571	18956
129	GO:CC	glutamatergic synapse	GO:0098978	8.45756e-06	TRUE	248	1031	37	0.0358875	0.149194	18956
130	GO:CC	postsynapse	GO:0098794	2.43183e-05	TRUE	591	1366	79	0.0578331	0.133672	18956
131	GO:CC	transport vesicle membrane	GO:0030658	4.0907e-05	TRUE	209	1487	40	0.0268998	0.191388	18956
133	GO:CC	intrinsic component of synaptic membrane	GO:0099240	0.000100167	TRUE	123	1141	24	0.0210342	0.195122	18956
134	GO:CC	astrocyte end-foot	GO:0097450	0.000147045	TRUE	9	1413	7	0.004954	0.777778	18956
135	GO:CC	postsynaptic membrane	GO:0045211	0.000464676	TRUE	255	1177	37	0.0314359	0.145098	18956
136	GO:CC	integral component of synaptic membrane	GO:0099699	0.000515914	TRUE	116	1141	22	0.0192813	0.189655	18956
137	GO:CC	axon terminus	GO:0043679	0.000744934	TRUE	125	1534	27	0.017601	0.216	18956
138	GO:CC	intrinsic component of presynaptic membrane	GO:0098889	0.000754549	TRUE	56	919	13	0.0141458	0.232143	18956
140	GO:CC	intrinsic component of plasma membrane	GO:0031226	0.00104573	TRUE	1692	1331	167	0.12547	0.0986998	18956
141	GO:CC	whole membrane	GO:0098805	0.00112636	TRUE	1731	114	27	0.236842	0.0155979	18956
142	GO:CC	anchoring junction	GO:0070161	0.00114687	TRUE	840	1448	101	0.0697514	0.120238	18956
143	GO:CC	bounding membrane of organelle	GO:0098588	0.00171828	TRUE	2139	424	79	0.186321	0.0369331	18956
144	GO:CC	transport vesicle	GO:0030133	0.00189205	TRUE	413	1487	59	0.0396772	0.142857	18956
146	GO:CC	cell body	GO:0044297	0.00234296	TRUE	609	1562	82	0.0524968	0.134647	18956
147	GO:CC	presynaptic membrane	GO:0042734	0.00234957	TRUE	133	919	20	0.0217628	0.150376	18956
148	GO:CC	Schaffer collateral - CA1 synapse	GO:0098685	0.00262601	TRUE	48	1031	12	0.0116392	0.25	18956
150	GO:CC	exocytic vesicle	GO:0070382	0.00280165	TRUE	228	1487	38	0.0255548	0.166667	18956
151	GO:CC	neuron to neuron synapse	GO:0098984	0.00294126	TRUE	329	1141	41	0.0359334	0.12462	18956
152	GO:CC	distal axon	GO:0150034	0.00307674	TRUE	308	1534	48	0.0312907	0.155844	18956
153	GO:CC	exocytic vesicle membrane	GO:0099501	0.00356521	TRUE	110	1576	24	0.0152284	0.218182	18956
154	GO:CC	synaptic vesicle membrane	GO:0030672	0.00356521	TRUE	110	1576	24	0.0152284	0.218182	18956
157	GO:CC	neuronal cell body	GO:0043025	0.00548812	TRUE	535	238	20	0.0840336	0.0373832	18956
158	GO:CC	extracellular matrix	GO:0031012	0.00619366	TRUE	553	1414	69	0.0487977	0.124774	18956
160	GO:CC	plasma membrane region	GO:0098590	0.0067617	TRUE	1213	573	63	0.109948	0.0519373	18956
161	GO:CC	cell-substrate junction	GO:0030055	0.00727572	TRUE	426	1541	60	0.0389358	0.140845	18956
162	GO:CC	adherens junction	GO:0005912	0.00935471	TRUE	173	357	13	0.0364146	0.0751445	18956
163	GO:CC	integral component of presynaptic membrane	GO:0099056	0.00944927	TRUE	53	879	11	0.0125142	0.207547	18956
164	GO:CC	integral component of plasma membrane	GO:0005887	0.0111233	TRUE	1615	1331	155	0.116454	0.0959752	18956
165	GO:CC	postsynaptic specialization	GO:0099572	0.0142014	TRUE	328	1141	39	0.0341805	0.118902	18956
166	GO:CC	transporter complex	GO:1990351	0.0142569	TRUE	330	1344	44	0.0327381	0.133333	18956
167	GO:CC	postsynaptic density	GO:0014069	0.0144584	TRUE	305	1141	37	0.0324277	0.121311	18956
168	GO:CC	ion channel complex	GO:0034702	0.0146558	TRUE	300	1344	41	0.030506	0.136667	18956
169	GO:CC	focal adhesion	GO:0005925	0.0153505	TRUE	418	1541	58	0.0376379	0.138756	18956
170	GO:CC	membrane raft	GO:0045121	0.0173425	TRUE	328	97	9	0.0927835	0.027439	18956
171	GO:CC	membrane microdomain	GO:0098857	0.0177557	TRUE	329	97	9	0.0927835	0.0273556	18956
172	GO:CC	asymmetric synapse	GO:0032279	0.0219487	TRUE	311	1141	37	0.0324277	0.118971	18956
174	GO:CC	integral component of postsynaptic membrane	GO:0099055	0.0236043	TRUE	79	1141	15	0.0131464	0.189873	18956
175	GO:CC	membrane region	GO:0098589	0.0239333	TRUE	342	97	9	0.0927835	0.0263158	18956
176	GO:CC	dendrite cytoplasm	GO:0032839	0.024938	TRUE	34	123	4	0.0325203	0.117647	18956
177	GO:CC	actomyosin	GO:0042641	0.0263691	TRUE	79	1436	17	0.0118384	0.21519	18956
178	GO:CC	cell-cell junction	GO:0005911	0.0269064	TRUE	502	137	13	0.0948905	0.0258964	18956
179	GO:CC	transmembrane transporter complex	GO:1902495	0.0278346	TRUE	322	243	14	0.0576132	0.0434783	18956
180	GO:CC	perikaryon	GO:0043204	0.0307263	TRUE	159	214	9	0.0420561	0.0566038	18956
181	GO:CC	myofibril	GO:0030016	0.0378035	TRUE	230	1011	27	0.0267062	0.117391	18956
182	GO:CC	cytoplasmic vesicle membrane	GO:0030659	0.045257	TRUE	782	1299	81	0.0623557	0.103581	18956
183	GO:CC	intrinsic component of postsynaptic membrane	GO:0098936	0.0489044	TRUE	84	1141	15	0.0131464	0.178571	18956
184	GO:MF	calcium ion binding	GO:0005509	0.000328797	TRUE	719	254	28	0.110236	0.038943	18602
185	GO:MF	PDZ domain binding	GO:0030165	0.000408008	TRUE	87	1122	19	0.016934	0.218391	18602
186	GO:MF	amino acid binding	GO:0016597	0.000952312	TRUE	62	1554	18	0.011583	0.290323	18602
187	GO:MF	organic acid binding	GO:0043177	0.00497399	TRUE	236	944	29	0.0307203	0.122881	18602
188	GO:MF	cell adhesion molecule binding	GO:0050839	0.00515366	TRUE	539	983	53	0.0539166	0.0983302	18602
189	GO:MF	acidic amino acid transmembrane transporter activity	GO:0015172	0.00550627	TRUE	16	1470	8	0.00544218	0.5	18602
190	GO:MF	ligand-gated anion channel activity	GO:0099095	0.009309	TRUE	20	553	6	0.0108499	0.3	18602
191	GO:MF	L-glutamate transmembrane transporter activity	GO:0005313	0.0202214	TRUE	14	1470	7	0.00476191	0.5	18602
192	GO:MF	Wnt-protein binding	GO:0017147	0.029141	TRUE	30	1153	9	0.00780572	0.3	18602
193	GO:MF	oxidoreductase activity	GO:0016491	0.0326632	TRUE	771	1547	95	0.0614092	0.123217	18602
195	GO:MF	inhibitory extracellular ligand-gated ion channel activity	GO:0005237	0.0387124	TRUE	16	553	5	0.00904159	0.3125	18602
196	GO:MF	channel regulator activity	GO:0016247	0.0439642	TRUE	147	673	16	0.0237741	0.108844	18602
197	GO:MF	cell-cell adhesion mediator activity	GO:0098632	0.0495121	TRUE	51	1436	13	0.00905292	0.254902	18602
198	REAC	Metallothioneins bind metals	REAC:R-HSA-5661231	1.18687e-06	TRUE	11	477	8	0.0167715	0.727273	10627
199	REAC	Response to metal ions	REAC:R-HSA-5660526	1.91596e-05	TRUE	14	477	8	0.0167715	0.571429	10627
200	REAC	Cholesterol biosynthesis	REAC:R-HSA-191273	0.00560808	TRUE	24	1354	12	0.00886263	0.5	10627
201	REAC	Microtubule-dependent trafficking of connexons from Golgi to the plasma membrane	REAC:R-HSA-190840	0.0099879	TRUE	20	1486	11	0.00740242	0.55	10627
202	REAC	Post-chaperonin tubulin folding pathway	REAC:R-HSA-389977	0.0147257	TRUE	24	1486	12	0.00807537	0.5	10627
203	REAC	Transport of connexons to the plasma membrane	REAC:R-HSA-190872	0.0183277	TRUE	21	1486	11	0.00740242	0.52381	10627
204	REAC	Formation of tubulin folding intermediates by CCT/TriC	REAC:R-HSA-389960	0.0367797	TRUE	26	1230	11	0.00894309	0.423077	10627
310	TF	Factor: KLF14; motif: NRCCACRCCCMCN; match class: 1	TF:M12183_1	3.45464e-10	TRUE	2498	1459	278	0.190541	0.111289	19937
333	TF	Factor: EGR1; motif: NCNCCGCCCCCGCN; match class: 1	TF:M07208_1	1.01081e-08	TRUE	2206	1282	222	0.173167	0.100635	19937
365	TF	Factor: WT1; motif: NNGGGNGGGSGN; match class: 1	TF:M07436_1	5.52954e-07	TRUE	2427	1434	254	0.177127	0.104656	19937
366	TF	Factor: EGR1; motif: NACGCCCACGCANW; match class: 1	TF:M03896_1	6.31324e-07	TRUE	2110	1578	245	0.15526	0.116114	19937
383	TF	Factor: PLAG1; motif: CCCCCKWNNNGGSCCC; match class: 1	TF:M01973_1	1.52301e-06	TRUE	2415	1338	237	0.17713	0.0981366	19937
398	TF	Factor: Sp2; motif: GYCCCGCCYCYNNNN; match class: 1	TF:M07129_1	4.25332e-06	TRUE	2435	1556	268	0.172237	0.110062	19937
399	TF	Factor: LKLF; motif: CNCCACCCS; match class: 1	TF:M08819_1	4.27325e-06	TRUE	1552	1535	184	0.11987	0.118557	19937
405	TF	Factor: Sp2; motif: GGSNNGGGGGCGGGGCCNGNGS; match class: 1	TF:M09658_1	5.63139e-06	TRUE	2042	1577	234	0.148383	0.114594	19937
428	TF	Factor: EGR1; motif: NGNGKGGGYGGNGS; match class: 1	TF:M09761_1	4.50461e-05	TRUE	1577	1278	157	0.122848	0.0995561	19937
459	TF	Factor: ZSCAN18; motif: TRRCGRCGNMCC; match class: 1	TF:M05432_1	0.000305072	TRUE	821	1555	107	0.0688103	0.130329	19937
475	TF	Factor: EKLF; motif: NGGGYGKGGCNNGG; match class: 1	TF:M09969_1	0.00106495	TRUE	1500	1577	172	0.109068	0.114667	19937
477	TF	Factor: Egr-1; motif: NNCRCCCMCGCNN; match class: 1	TF:M12140_1	0.0011009	TRUE	1566	1278	150	0.117371	0.0957854	19937
498	TF	Factor: ZNF460; motif: NNACNCCCCCCNN; match class: 1	TF:M12313_1	0.00339689	TRUE	2228	757	128	0.169089	0.0574506	19937
513	TF	Factor: AP-2rep; motif: NGGGGCGGGGC; match class: 1	TF:M09967_1	0.00736365	TRUE	1387	1370	140	0.10219	0.100937	19937
514	TF	Factor: NGFI-C; motif: WTGCGTGGGYGG; match class: 1	TF:M00244_1	0.00805443	TRUE	1779	1278	162	0.126761	0.0910624	19937
518	TF	Factor: Egr-1; motif: ACCGCCC; match class: 1	TF:M04918_1	0.00874646	TRUE	1303	1412	136	0.0963173	0.104375	19937
519	TF	Factor: WT1; motif: NGCGGGGGGGTSMMCYN; match class: 1	TF:M05327_1	0.00880918	TRUE	1766	1318	165	0.12519	0.0934315	19937
526	TF	Factor: Sp4; motif: SCCCCKCCCCCSN; match class: 1	TF:M07617_1	0.0114851	TRUE	903	1416	101	0.0713277	0.111849	19937
527	TF	Factor: SP4; motif: NWRGCCACGCCCMCTYN; match class: 1	TF:M03922_1	0.0116946	TRUE	2160	1298	192	0.14792	0.0888889	19937
532	TF	Factor: BTEB2; motif: GCCCCRCCCH; match class: 1	TF:M07409_1	0.0150338	TRUE	1840	1286	166	0.129082	0.0902174	19937
543	TF	Factor: BTEB2; motif: GNAGGGGGNGGGSSNN; match class: 1	TF:M03814_1	0.0288983	TRUE	1304	1431	135	0.0943396	0.103528	19937
545	TF	Factor: EZI; motif: GGGGAGGGGRRGGRGRRGGRRR	TF:M10151	0.0299541	TRUE	2125	1519	214	0.140882	0.100706	19937
548	TF	Factor: ZNF714; motif: NSGKTGGGCCGM	TF:M05938	0.0397488	TRUE	697	1095	66	0.060274	0.0946915	19937
557	TF	Factor: Egr-1; motif: NNNNNGYGKGGGNGGGNN; match class: 1	TF:M09603_1	0.0469278	TRUE	1330	1278	124	0.0970266	0.0932331	19937
558	WP	Cholesterol Biosynthesis Pathway	WP:WP197	0.000806297	TRUE	15	1354	11	0.00812408	0.733333	7474
559	WP	Zinc homeostasis	WP:WP3529	0.00766822	TRUE	37	652	12	0.0184049	0.324324	7474
