# Supplementary material for: Regional brain iron and gene expression provide insights into neurodegeneration in Parkinson’s disease
Source: Brain. 2021 Mar 11;144(6):1787–98. doi: 10.1093/brain/awab084 (PMC8320305; doi:10.1093/brain/awab084)
Supplement: awab084_Supplementary_Data [file awab084_supplementary_data.zip › awab084-suppl_data/brain-2020-01802-File012.xlsx]

## Sheet: Supplementary_table_3_R1
	source	term_name	term_id	p_value	significant	term_size	query_size	intersection_size	precision	recall	effective_domain_size
1	GO:CC	neuron projection membrane	GO:0032589	0.00125196	TRUE	62	31	4	0.129032	0.0645161	18956
2	GO:CC	neuronal cell body membrane	GO:0032809	0.0020538	TRUE	28	23	3	0.130435	0.107143	18956
3	GO:CC	cell body membrane	GO:0044298	0.00281133	TRUE	31	23	3	0.130435	0.0967742	18956
4	GO:CC	potassium channel complex	GO:0034705	0.0029683	TRUE	100	738	15	0.0203252	0.15	18956
5	GO:CC	voltage-gated potassium channel complex	GO:0008076	0.00354072	TRUE	90	447	11	0.0246085	0.122222	18956
6	GO:CC	dendrite membrane	GO:0032590	0.00764554	TRUE	43	23	3	0.130435	0.0697674	18956
7	GO:CC	cation channel complex	GO:0034703	0.0142651	TRUE	225	367	15	0.0408719	0.0666667	18956
8	GO:CC	main axon	GO:0044304	0.0209803	TRUE	69	56	4	0.0714286	0.057971	18956
9	GO:CC	centriole	GO:0005814	0.0277135	TRUE	142	696	16	0.0229885	0.112676	18956
10	GO:CC	synaptobrevin 2-SNAP-25-syntaxin-3-complexin complex	GO:0070554	0.0316202	TRUE	2	167	2	0.011976	1	18956
11	GO:CC	ion channel complex	GO:0034702	0.0339139	TRUE	300	367	17	0.0463215	0.0566667	18956
12	GO:MF	voltage-gated potassium channel activity	GO:0005249	9.24e-05	TRUE	90	364	12	0.032967	0.133333	18602
13	GO:MF	voltage-gated ion channel activity	GO:0005244	0.000232855	TRUE	199	367	17	0.0463215	0.0854271	18602
14	GO:MF	potassium ion transmembrane transporter activity	GO:0015079	0.00023451	TRUE	162	738	22	0.0298103	0.135802	18602
15	GO:MF	potassium channel activity	GO:0005267	0.000244915	TRUE	125	738	19	0.0257453	0.152	18602
16	GO:MF	voltage-gated channel activity	GO:0022832	0.000249974	TRUE	200	367	17	0.0463215	0.085	18602
17	GO:MF	metal ion transmembrane transporter activity	GO:0046873	0.000879961	TRUE	439	842	43	0.0510689	0.0979499	18602
18	GO:MF	monovalent inorganic cation transmembrane transporter activity	GO:0015077	0.000996625	TRUE	393	461	27	0.0585683	0.0687023	18602
19	GO:MF	delayed rectifier potassium channel activity	GO:0005251	0.00444079	TRUE	33	23	3	0.130435	0.0909091	18602
20	GO:MF	cation channel activity	GO:0005261	0.00726162	TRUE	341	842	34	0.04038	0.0997067	18602
21	GO:MF	voltage-gated cation channel activity	GO:0022843	0.00785376	TRUE	142	820	19	0.0231707	0.133803	18602
22	GO:MF	inorganic cation transmembrane transporter activity	GO:0022890	0.0124344	TRUE	600	842	50	0.0593824	0.0833333	18602
23	GO:MF	gated channel activity	GO:0022836	0.0131102	TRUE	341	153	12	0.0784314	0.0351906	18602
24	GO:MF	DNA-binding transcription repressor activity, RNA polymerase II-specific	GO:0001227	0.0160122	TRUE	253	986	30	0.030426	0.118577	18602
25	GO:MF	DNA-binding transcription repressor activity	GO:0001217	0.0172587	TRUE	254	986	30	0.030426	0.11811	18602
26	GO:MF	inorganic molecular entity transmembrane transporter activity	GO:0015318	0.0180551	TRUE	828	112	16	0.142857	0.0193237	18602
27	GO:MF	transmembrane transporter activity	GO:0022857	0.0204871	TRUE	1078	137	21	0.153285	0.0194805	18602
28	GO:MF	adrenomedullin receptor binding	GO:0031700	0.0271503	TRUE	1	1	1	1	1	18602
29	GO:MF	transporter activity	GO:0005215	0.0332188	TRUE	1230	192	28	0.145833	0.0227642	18602
30	GO:MF	voltage-gated sodium channel activity involved in cardiac muscle cell action potential	GO:0086006	0.0373532	TRUE	5	367	3	0.00817439	0.6	18602
31	GO:MF	ion transmembrane transporter activity	GO:0015075	0.039786	TRUE	885	112	16	0.142857	0.0180791	18602
32	GO:MF	cation transmembrane transporter activity	GO:0008324	0.0495164	TRUE	646	369	28	0.0758808	0.0433437	18602
33	HP	Freckles in sun-exposed areas	HP:0007603	0.0264093	TRUE	4	8	2	0.25	0.5	4322
34	REAC	Voltage gated Potassium channels	REAC:R-HSA-1296072	0.000547575	TRUE	43	447	11	0.0246085	0.255814	10627
45	TF	Factor: ZNF460; motif: NNACNCCCCCCNN; match class: 1	TF:M12313_1	0.000127147	TRUE	2228	909	155	0.170517	0.0695691	19937
85	TF	Factor: EZI; motif: GGGGAGGGGRRGGRGRRGGRRR	TF:M10151	0.0338553	TRUE	2125	599	98	0.163606	0.0461176	19937
87	TF	Factor: FPM315; motif: GGAGGAGGRRGRGGRGGRRGR; match class: 1	TF:M07141_1	0.0398772	TRUE	899	475	43	0.0905263	0.0478309	19937
