# Supplementary material for: Regional brain iron and gene expression provide insights into neurodegeneration in Parkinson’s disease
Source: Brain. 2021 Mar 11;144(6):1787–98. doi: 10.1093/brain/awab084 (PMC8320305; doi:10.1093/brain/awab084)
Supplement: awab084_Supplementary_Data [file awab084_supplementary_data.zip › awab084-suppl_data/brain-2020-01802-File013.xlsx]

## Sheet: Supplementary_table_4_R1
	source	term_name	term_id	p_value	significant	term_size	query_size	intersection_size	precision	recall	effective_domain_size
2	GO:MF	outward rectifier potassium channel activity	GO:0015271	0.0344044	TRUE	13	667	5	0.00749625	0.384615	18134
3	MIRNA	hsa-miR-192-5p	MIRNA:hsa-miR-192-5p	0.00146235	TRUE	986	446	57	0.127803	0.0578093	14714
4	MIRNA	hsa-miR-215-5p	MIRNA:hsa-miR-215-5p	0.00160247	TRUE	752	446	47	0.105381	0.0625	14714
5	REAC	Toxicity of botulinum toxin type F (BoNT/F)	REAC:R-HSA-5250981	0.0418103	TRUE	5	33	2	0.0606061	0.4	10588
6	REAC	Toxicity of botulinum toxin type D (BoNT/D)	REAC:R-HSA-5250955	0.0418103	TRUE	5	33	2	0.0606061	0.4	10588
28	TF	Factor: ZF5; motif: NGAGCGCGC; match class: 1	TF:M10111_1	0.0138344	TRUE	487	635	36	0.0566929	0.073922	19940
