# Supplementary material for: Regional brain iron and gene expression provide insights into neurodegeneration in Parkinson’s disease
Source: Brain. 2021 Mar 11;144(6):1787–98. doi: 10.1093/brain/awab084 (PMC8320305; doi:10.1093/brain/awab084)
Supplement: awab084_Supplementary_Data [file awab084_supplementary_data.zip › awab084-suppl_data/brain-2020-01802-File014.xlsx]

## Sheet: Supplementary_table_5_R1
	source	term_name	term_id	p_value	significant	term_size	query_size	intersection_size	precision	recall	effective_domain_size
1	GO:BP	positive regulation of lymphocyte proliferation	GO:0050671	0.00196567	TRUE	137	604	18	0.0298013	0.131387	17916
2	GO:BP	positive regulation of immune effector process	GO:0002699	0.00204947	TRUE	212	387	18	0.0465116	0.0849057	17916
3	GO:BP	positive regulation of mononuclear cell proliferation	GO:0032946	0.00219087	TRUE	138	604	18	0.0298013	0.130435	17916
4	GO:BP	positive regulation of T cell proliferation	GO:0042102	0.00337091	TRUE	101	604	15	0.0248344	0.148515	17916
5	GO:BP	viral transcription	GO:0019083	0.00386818	TRUE	177	756	23	0.0304233	0.129944	17916
6	GO:BP	regulation of lymphocyte proliferation	GO:0050670	0.0041389	TRUE	221	604	23	0.0380795	0.104072	17916
7	GO:BP	regulated exocytosis	GO:0045055	0.00456024	TRUE	792	755	62	0.0821192	0.0782828	17916
8	GO:BP	regulation of mononuclear cell proliferation	GO:0032944	0.0048341	TRUE	223	604	23	0.0380795	0.103139	17916
9	GO:BP	positive regulation of leukocyte proliferation	GO:0070665	0.00502594	TRUE	146	604	18	0.0298013	0.123288	17916
10	GO:BP	viral gene expression	GO:0019080	0.00560314	TRUE	194	756	24	0.031746	0.123711	17916
11	GO:BP	SRP-dependent cotranslational protein targeting to membrane	GO:0006614	0.00579128	TRUE	96	756	16	0.021164	0.166667	17916
12	GO:BP	positive regulation of signaling	GO:0023056	0.00750975	TRUE	1988	788	129	0.163706	0.0648893	17916
13	GO:BP	positive regulation of transport	GO:0051050	0.0103803	TRUE	1008	784	75	0.0956633	0.0744048	17916
14	GO:BP	positive regulation of cell communication	GO:0010647	0.01051	TRUE	1982	788	128	0.162437	0.0645812	17916
15	GO:BP	cotranslational protein targeting to membrane	GO:0006613	0.0114898	TRUE	101	756	16	0.021164	0.158416	17916
16	GO:BP	export from cell	GO:0140352	0.0123747	TRUE	1634	785	109	0.138854	0.0667075	17916
17	GO:BP	regulation of leukocyte proliferation	GO:0070663	0.0126376	TRUE	236	604	23	0.0380795	0.0974576	17916
18	GO:BP	secretion by cell	GO:0032940	0.0143783	TRUE	1583	785	106	0.135032	0.0669615	17916
19	GO:BP	exocytosis	GO:0006887	0.0171134	TRUE	909	627	58	0.092504	0.0638064	17916
20	GO:BP	positive regulation of response to stimulus	GO:0048584	0.0234151	TRUE	2478	207	52	0.251208	0.0209847	17916
21	GO:BP	peptide antigen assembly with MHC protein complex	GO:0002501	0.0242874	TRUE	6	522	4	0.00766283	0.666667	17916
22	GO:BP	secretion	GO:0046903	0.0276931	TRUE	1721	785	112	0.142675	0.0650784	17916
23	GO:BP	lymphocyte proliferation	GO:0046651	0.0338304	TRUE	286	604	25	0.0413907	0.0874126	17916
24	GO:BP	protein targeting to ER	GO:0045047	0.0352282	TRUE	110	756	16	0.021164	0.145455	17916
25	GO:BP	regulation of T cell proliferation	GO:0042129	0.0397837	TRUE	169	604	18	0.0298013	0.106509	17916
26	GO:BP	mononuclear cell proliferation	GO:0032943	0.0404194	TRUE	289	604	25	0.0413907	0.0865052	17916
27	GO:BP	nuclear-transcribed mRNA catabolic process, nonsense-mediated decay	GO:0000184	0.0406621	TRUE	122	766	17	0.0221932	0.139344	17916
28	GO:BP	positive regulation of humoral immune response	GO:0002922	0.0486698	TRUE	17	378	5	0.0132275	0.294118	17916
29	GO:CC	synapse	GO:0045202	3.33763e-05	TRUE	1356	785	97	0.123567	0.0715339	18856
30	GO:CC	MHC protein complex	GO:0042611	6.53466e-05	TRUE	24	752	9	0.0119681	0.375	18856
31	GO:CC	lumenal side of endoplasmic reticulum membrane	GO:0098553	6.57792e-05	TRUE	25	717	9	0.0125523	0.36	18856
32	GO:CC	integral component of lumenal side of endoplasmic reticulum membrane	GO:0071556	6.57792e-05	TRUE	25	717	9	0.0125523	0.36	18856
33	GO:CC	cytosolic large ribosomal subunit	GO:0022625	8.55368e-05	TRUE	59	715	13	0.0181818	0.220339	18856
34	GO:CC	MHC class II protein complex	GO:0042613	9.03266e-05	TRUE	16	591	7	0.0118443	0.4375	18856
35	GO:CC	cell junction	GO:0030054	0.000142848	TRUE	2099	785	133	0.169427	0.0633635	18856
36	GO:CC	cytosolic ribosome	GO:0022626	0.000475539	TRUE	108	756	17	0.0224868	0.157407	18856
37	GO:CC	axon	GO:0030424	0.00069149	TRUE	653	114	16	0.140351	0.0245023	18856
38	GO:CC	lumenal side of membrane	GO:0098576	0.000710942	TRUE	32	717	9	0.0125523	0.28125	18856
39	GO:CC	synaptic membrane	GO:0097060	0.00113803	TRUE	392	785	37	0.0471338	0.0943878	18856
40	GO:CC	secretory vesicle	GO:0099503	0.00137795	TRUE	1012	622	61	0.0980707	0.0602767	18856
41	GO:CC	glutamatergic synapse	GO:0098978	0.00214761	TRUE	363	246	17	0.0691057	0.046832	18856
42	GO:CC	presynapse	GO:0098793	0.00223164	TRUE	535	151	16	0.10596	0.0299065	18856
43	GO:CC	late endosome membrane	GO:0031902	0.00320561	TRUE	137	348	12	0.0344828	0.0875912	18856
44	GO:CC	cytoplasmic vesicle membrane	GO:0030659	0.00350421	TRUE	779	635	50	0.0787402	0.0641849	18856
45	GO:CC	polysomal ribosome	GO:0042788	0.00457515	TRUE	33	465	7	0.0150538	0.212121	18856
46	GO:CC	cytoplasmic vesicle	GO:0031410	0.00489753	TRUE	2385	199	47	0.236181	0.0197065	18856
47	GO:CC	intracellular vesicle	GO:0097708	0.00506173	TRUE	2388	199	47	0.236181	0.0196817	18856
48	GO:CC	distal axon	GO:0150034	0.00718426	TRUE	313	114	10	0.0877193	0.0319489	18856
49	GO:CC	vesicle membrane	GO:0012506	0.00734975	TRUE	801	635	50	0.0787402	0.062422	18856
50	GO:CC	cell projection	GO:0042995	0.00797216	TRUE	2305	151	37	0.245033	0.0160521	18856
51	GO:CC	plasma membrane bounded cell projection	GO:0120025	0.00829516	TRUE	2217	151	36	0.238411	0.0162382	18856
53	GO:CC	neuron projection	GO:0043005	0.0127676	TRUE	1380	151	26	0.172185	0.0188406	18856
54	GO:CC	large ribosomal subunit	GO:0015934	0.0134953	TRUE	119	465	12	0.0258065	0.10084	18856
55	GO:CC	late endosome	GO:0005770	0.0165471	TRUE	271	348	16	0.045977	0.0590406	18856
56	GO:CC	postsynapse	GO:0098794	0.0188456	TRUE	642	756	47	0.0621693	0.0732087	18856
57	GO:CC	anchored component of plasma membrane	GO:0046658	0.0245481	TRUE	58	731	10	0.0136799	0.172414	18856
59	GO:CC	intrinsic component of plasma membrane	GO:0031226	0.027345	TRUE	1696	754	99	0.1313	0.0583726	18856
60	GO:CC	membrane raft	GO:0045121	0.0292219	TRUE	326	774	29	0.0374677	0.0889571	18856
61	GO:CC	membrane microdomain	GO:0098857	0.0308459	TRUE	327	774	29	0.0374677	0.088685	18856
62	GO:CC	endocytic vesicle membrane	GO:0030666	0.0312428	TRUE	158	635	16	0.0251968	0.101266	18856
63	GO:CC	extracellular exosome	GO:0070062	0.0366511	TRUE	2144	774	122	0.157623	0.056903	18856
64	GO:CC	axon terminus	GO:0043679	0.0377236	TRUE	131	331	10	0.0302115	0.0763359	18856
66	GO:MF	MHC class II protein complex binding	GO:0023026	0.0100843	TRUE	16	386	5	0.0129534	0.3125	18134
67	GO:MF	prostaglandin E receptor activity	GO:0004957	0.045182	TRUE	5	349	3	0.00859599	0.6	18134
68	GO:MF	calcium ion binding	GO:0005509	0.0479941	TRUE	717	755	52	0.0688742	0.0725244	18134
69	REAC	Eukaryotic Translation Termination	REAC:R-HSA-72764	0.0146639	TRUE	94	756	19	0.0251323	0.202128	10588
70	REAC	Eukaryotic Translation Elongation	REAC:R-HSA-156842	0.0497097	TRUE	94	756	18	0.0238095	0.191489	10588
95	TF	Factor: KLF14; motif: NRCCACRCCCMCN; match class: 1	TF:M12183_1	3.82025e-06	TRUE	2488	785	157	0.2	0.0631029	19940
141	TF	Factor: WT1; motif: NNGGGNGGGSGN; match class: 1	TF:M07436_1	8.42667e-05	TRUE	2418	704	136	0.193182	0.0562448	19940
211	TF	Factor: EGR1; motif: NCNCCGCCCCCGCN; match class: 1	TF:M07208_1	0.00162209	TRUE	2198	789	133	0.168568	0.0605096	19940
219	TF	Factor: Sp2; motif: GGSNNGGGGGCGGGGCCNGNGS; match class: 1	TF:M09658_1	0.00226982	TRUE	2035	761	121	0.159001	0.0594595	19940
230	TF	Factor: EGR-1; motif: TGCGTGGGCGK; match class: 1	TF:M01972_1	0.00316887	TRUE	1473	785	96	0.122293	0.0651731	19940
241	TF	Factor: SP4; motif: NWRGCCACGCCCMCTYN; match class: 1	TF:M03922_1	0.00498156	TRUE	2150	717	119	0.165969	0.0553488	19940
242	TF	Factor: TCFL5; motif: KCACGCGCNC; match class: 0	TF:M11078_0	0.00524222	TRUE	1477	687	86	0.125182	0.0582261	19940
243	TF	Factor: TCFL5; motif: KCACGCGCNC	TF:M11078	0.00524222	TRUE	1477	687	86	0.125182	0.0582261	19940
305	TF	Factor: Sp2; motif: GYCCCGCCYCYNNNN; match class: 1	TF:M07129_1	0.0243117	TRUE	2432	785	138	0.175796	0.0567434	19940
321	TF	Factor: GLI; motif: NTGGGTGGTN; match class: 1	TF:M07292_1	0.0346255	TRUE	1205	790	79	0.1	0.0655602	19940
328	TF	Factor: Sp3; motif: NGCCACGCCCMCN; match class: 1	TF:M12153_1	0.041708	TRUE	1938	636	96	0.150943	0.0495356	19940
331	TF	Factor: Sp2; motif: NTAAGYCCCGCCCMCTN; match class: 1	TF:M12156_1	0.0463976	TRUE	1000	789	68	0.086185	0.068	19940
332	TF	Factor: EGR1; motif: NACGCCCACGCANW; match class: 1	TF:M03896_1	0.04938	TRUE	2098	785	121	0.15414	0.057674	19940
